# Supplementary material for: Revisiting the Role of Toxoplasma gondii ERK7 in the Maintenance and Stability of the Apical Complex
Source: mBio. 2021 Oct 5;12(5):e02057-21. doi: 10.1128/mBio.02057-21 (PMC8546650; doi:10.1128/mBio.02057-21)
Supplement: DATA SET S1 [file mbio.02057-21-sd001.xlsx]

## Sheet: Summary
Description of sheets in the file (Table S1)		Comments
S1.1	Proteomics dataset Complete	All changes : raw data
S1.2	Proteomic changes (fold-changes and protein abundance) of ERK7 minus and plus IAA	ERK7 significant only
S1.3	Proteomic changes (fold-changes and protein abundance) of AC9 minus and plus IAA	AC9 significant only

## Sheet: S1.1 All changes
Gene ID (3493 genes)	Gene description	ERK7 +IAA log2FC	ERK7 +IAA FDR	Is Significant	AC9 +IAA log2FC	AC9 +IAA FDR	Is Significant
TGGT1_234270	hypothetical protein	-6.45886	0.467921	FALSE	2.5226	0.184821	FALSE
TGGT1_222350	hypothetical protein	-4.22233	5.08441e-07	TRUE	-1.83601	2.68332e-07	TRUE
TGGT1_258090	hypothetical protein	-4.04558	2.87042e-12	TRUE	-2.62905	1.07815e-14	TRUE
TGGT1_266630	hypothetical protein	-3.35068	0.000111317	TRUE	-2.38749	0.00037059	TRUE
TGGT1_226040	EF hand domain-containing protein	-3.2292	6.28577e-05	TRUE	-2.38507	0.000246934	TRUE
TGGT1_315510	hypothetical protein	-3.10919	0.019791	TRUE	-1.47428	9.86221e-06	TRUE
TGGT1_239300	hypothetical protein	-3.10763	0.0018271	TRUE	-0.329701	0.567835	FALSE
TGGT1_274120	hypothetical protein	-3.04536	4.93163e-05	TRUE	-2.48765	2.70865e-06	TRUE
TGGT1_269330	hypothetical protein	-2.96736	0.0270747	TRUE	-1.18408	0.563566	FALSE
TGGT1_243250	myosin H	-2.89939	0	TRUE	-1.89689	0	TRUE
TGGT1_244470	hypothetical protein	-2.84421	0.0275012	TRUE	-0.935651	5.90831e-05	TRUE
TGGT1_225020	hypothetical protein	-2.83404	0.0697032	FALSE	-2.65361	0.0029223	TRUE
TGGT1_256030	hypothetical protein	-2.77564	0.077038	FALSE	-2.58884	6.7382e-15	TRUE
TGGT1_246040	MIF4G domain-containing protein	-2.71304	9.31962e-05	TRUE	-3.82613	1.5938e-06	TRUE
TGGT1_297180	hypothetical protein	-2.52472	0.140653	FALSE	-2.21449	1.74688e-12	TRUE
TGGT1_315780	putative myosin regulatory light chain	-2.47552	0	TRUE	-1.85199	0	TRUE
TGGT1_301420	hypothetical protein	-2.28541	2.22045e-15	TRUE	-1.54824	0	TRUE
TGGT1_262010	calmodulin CAM2	-2.11675	0	TRUE	-1.42411	0	TRUE
TGGT1_246930	calmodulin CAM1	-2.08214	1.62752e-11	TRUE	-1.21589	1.9984e-16	TRUE
TGGT1_278780	hypothetical protein	-1.94937	2.44969e-05	TRUE	-0.256096	0.749826	FALSE
TGGT1_237020	exonuclease	-1.93603	0.592141	FALSE	n/a	n/a	FALSE
TGGT1_356400	cAMP-dependent protein kinase	-1.88457	0.457257	FALSE	-0.747672	0.433658	FALSE
TGGT1_315720	Smg-4/UPF3 family protein	-1.86866	2.24201e-07	TRUE	-1.64209	1.09976e-10	TRUE
TGGT1_207120	Sad1/UNC family protein	-1.71059	0.812696	FALSE	0.185103	0.821873	FALSE
TGGT1_257100	hypothetical protein	-1.68981	0.822602	FALSE	0.0181221	0.892617	FALSE
TGGT1_227000	hypothetical protein	-1.64247	1.39779e-09	TRUE	-0.201252	0.314049	FALSE
TGGT1_278220	hypothetical protein	-1.63292	0.821478	FALSE	-0.272651	0.772172	FALSE
TGGT1_311260	putative myosin light chain MLC1	-1.45541	2.32482e-05	TRUE	-1.07433	5.57052e-05	TRUE
TGGT1_223790	hypothetical protein	-1.31931	5.52362e-06	TRUE	-0.208329	0.545689	FALSE
TGGT1_255900	putative Bax inhibitor-1	-1.3068	0.688041	FALSE	0.0965434	0.836544	FALSE
TGGT1_258650	putative protoheme ferro-lyase	-1.27924	0.72128	FALSE	0.117181	0.843963	FALSE
TGGT1_254870	hypothetical protein	-1.25639	0.00123888	TRUE	-0.612898	0.00648789	TRUE
TGGT1_205500	hypothetical protein	-1.24439	0.81988	FALSE	0.0564163	0.912221	FALSE
TGGT1_297520	proteophosphoglycan PPG1	-1.23314	1.70717e-05	TRUE	0.171447	0.713211	FALSE
TGGT1_321480	SAG-related sequence SRS12B	-1.19182	0.0362758	TRUE	-0.505018	0.709823	FALSE
TGGT1_242625	ATPase family associated with various cellular activities (AAA) subfamily protein	-1.17704	0.801477	FALSE	0.35315	0.653909	FALSE
TGGT1_265850	hypothetical protein	-1.17699	0.845756	FALSE	-0.419647	0.857306	FALSE
TGGT1_270790	hypothetical protein	-1.16303	0.632619	FALSE	0.000672227	0.879618	FALSE
TGGT1_258410	photosensitized INA-labeled protein PHIL1	-1.14435	0.172049	FALSE	-0.0822742	0.85763	FALSE
TGGT1_297210	hypothetical protein	-1.12795	0.666143	FALSE	-1.17245	0.665354	FALSE
TGGT1_278440	putative SWI2/SNF2 Brahma	-1.1231	0.741097	FALSE	-0.0665571	0.902663	FALSE
TGGT1_410610	hypothetical protein	-1.12044	7.16267e-07	TRUE	-0.394067	0.626096	FALSE
TGGT1_233010	putative cell-cycle-assocaited protein kinase ERK7	-1.08658	0.572344	FALSE	-0.176914	0.869336	FALSE
TGGT1_295450	sjoegren syndrome nuclear autoantigen 1 family protein	-1.07923	0.113968	FALSE	-0.231457	0.692452	FALSE
TGGT1_226890	hypothetical protein	-1.07287	0.860067	FALSE	0.431506	0.58534	FALSE
TGGT1_266080	hypothetical protein	-1.04125	0.00266555	TRUE	-0.00536272	0.918958	FALSE
TGGT1_313780	hypothetical protein	-1.04042	0.00103965	TRUE	-0.246215	0.748263	FALSE
TGGT1_289110	hypothetical protein	-1.03588	0.64234	FALSE	0.203299	0.801337	FALSE
TGGT1_222660	leucine rich repeat-containing protein	-1.02384	0.730975	FALSE	-0.155966	0.766411	FALSE
TGGT1_271810	putative lanp	-1.00184	0.794301	FALSE	-0.203051	0.828016	FALSE
TGGT1_269940	zinc finger motif, C2HC5-type protein	-1.00045	0.597314	FALSE	-0.436843	0.827858	FALSE
TGGT1_225690	hypothetical protein	-1.00039	8.50115e-13	TRUE	0.0280753	0.908968	FALSE
TGGT1_207680	putative suppressor of kinetochore protein 1	-0.993359	0.458735	FALSE	-0.67343	0.161937	FALSE
TGGT1_209985	cAMP-dependent protein kinase	-0.984796	3.3459e-08	TRUE	-0.34498	0.417264	FALSE
TGGT1_245660	hypothetical protein	-0.97617	0.844993	FALSE	-0.280587	0.804711	FALSE
TGGT1_223710	tetratricopeptide repeat-containing protein	-0.975271	0.816299	FALSE	-0.104365	0.883226	FALSE
TGGT1_239770	alveolin domain containing intermediate filament IMC11	-0.960246	0.155107	FALSE	0.141635	0.840746	FALSE
TGGT1_232410	PDI family protein	-0.948011	2.11933e-11	TRUE	-0.411368	0.0154248	FALSE
TGGT1_308860	hypothetical protein	-0.941389	0	TRUE	-0.094513	0.646793	FALSE
TGGT1_314400	putative pyruvate dehydrogenase E1 component, beta subunit	-0.934121	0.575508	FALSE	-0.163362	0.746793	FALSE
TGGT1_269150	DHHC zinc finger domain-containing protein	-0.927307	0.809531	FALSE	0.0070689	0.879076	FALSE
TGGT1_305320	mRNA capping enzyme	-0.907834	0.621872	FALSE	0.0506303	0.845163	FALSE
TGGT1_233350	putative nuclear transport factor 2	-0.876301	0.770502	FALSE	-0.0468903	0.905842	FALSE
TGGT1_320220	putative ubiquinol cytochrome c oxidoreductase	-0.841037	0.860344	FALSE	0.187439	0.772356	FALSE
TGGT1_207390	putative coatomer protein complex, gamma sub-unit	-0.840546	0.8858	FALSE	0.0165714	0.899512	FALSE
TGGT1_229640	hypothetical protein	-0.831825	0.000144085	TRUE	-0.0582685	0.901697	FALSE
TGGT1_247520	hypothetical protein	-0.828955	0.802452	FALSE	-0.0130364	0.909551	FALSE
TGGT1_295680	putative periodic tryptophan protein PWP2	-0.806095	0.880357	FALSE	0.0387139	0.910539	FALSE
TGGT1_288190	hypothetical protein	-0.80582	0.804372	FALSE	-0.131391	0.873325	FALSE
TGGT1_214880	hypothetical protein	-0.799386	6.08453e-06	TRUE	0.252773	0.525997	FALSE
TGGT1_264660	SAG-related sequence SRS44	-0.796784	1.04841e-07	TRUE	-1.09872	5.56237e-07	TRUE
TGGT1_220100	phosphoribosylpyrophosphate synthetase	-0.792143	0.0868147	FALSE	-0.0172167	0.917981	FALSE
TGGT1_290630	AP2 domain transcription factor AP2IX-7	-0.78463	0.479161	FALSE	-0.0326741	0.877396	FALSE
TGGT1_314080	hypothetical protein	-0.779354	0.262032	FALSE	-0.0111256	0.878556	FALSE
TGGT1_267750	hypothetical protein	-0.779198	0.860517	FALSE	0.298009	0.233412	FALSE
TGGT1_238380	hypothetical protein	-0.77913	0.299501	FALSE	-0.218661	0.854958	FALSE
TGGT1_309960B	hypothetical protein	-0.75465	0.679559	FALSE	0.77702	0.771526	FALSE
TGGT1_305450	acetyltransferase, GNAT family protein	-0.752136	0.822266	FALSE	-0.192943	0.870772	FALSE
TGGT1_204100	eIF2 kinase IF2K-C	-0.751121	0.555138	FALSE	0.0499319	0.846386	FALSE
TGGT1_248640	regulator of chromosome condensation (RCC1) repeat-containing protein	-0.746999	0.819419	FALSE	-0.239626	0.841418	FALSE
TGGT1_295690	ubiquinone/menaquinone biosynthesis methyltransferase subfamily protein	-0.734412	0.52288	FALSE	-0.111241	0.830651	FALSE
TGGT1_250820	hypothetical protein	-0.729158	1.02309e-08	TRUE	-0.120701	0.664164	FALSE
TGGT1_233100	SPFH domain / Band 7 family protein	-0.722649	0.861747	FALSE	-0.119541	0.818019	FALSE
TGGT1_288840	hypothetical protein	-0.713697	0.382594	FALSE	-0.75622	0.00250456	TRUE
TGGT1_246600	ABC1 family protein	-0.71232	0.00077666	TRUE	-0.533028	0.0646541	FALSE
TGGT1_248340	GTP-binding nuclear protein ran/tc4	-0.703849	0.460204	FALSE	-0.222514	0.366199	FALSE
TGGT1_206490	ICE family protease (caspase) p20 domain-containing protein	-0.701812	0.411038	FALSE	-0.120743	0.846761	FALSE
TGGT1_293190	endonuclease/exonuclease/phosphatase family protein	-0.6972	0.00158208	TRUE	-0.460198	0.541003	FALSE
TGGT1_261510	hypothetical protein	-0.696306	0.655591	FALSE	0.0938204	0.852299	FALSE
TGGT1_316400B	alpha tubulin TUBA1	-0.69492	0.307574	FALSE	-0.394995	0.266782	FALSE
TGGT1_251850	serine/threonine protein phosphatase	-0.692375	0.815698	FALSE	0.0122153	0.912153	FALSE
TGGT1_263785	phosphatidate cytidylyltransferase	-0.691135	0.515329	FALSE	-0.0185868	0.877926	FALSE
TGGT1_299080	VTC domain-containing protein	-0.685726	0.685438	FALSE	0.101671	0.868758	FALSE
TGGT1_250850	putative CMGC kinase	-0.680874	0.59503	FALSE	-0.4842	0.58594	FALSE
TGGT1_236920	hypothetical protein	-0.680645	0.681722	FALSE	0.0833532	0.873467	FALSE
TGGT1_235380	hypothetical protein	-0.679053	0.000421325	TRUE	0.0698217	0.899135	FALSE
TGGT1_222050	hypothetical protein	-0.676191	0.792252	FALSE	0.0176371	0.916118	FALSE
TGGT1_275670	alveolin domain containing intermediate filament IMC15	-0.674853	0.538075	FALSE	0.299044	0.546046	FALSE
TGGT1_315140	WD domain, G-beta repeat-containing protein	-0.671234	0.0151326	TRUE	-0.194293	0.304657	FALSE
TGGT1_217020	ATPase, AFG1 family protein	-0.67026	0.146593	FALSE	-0.136449	0.780686	FALSE
TGGT1_261230	ankyrin repeat-containing protein	-0.661552	0.736625	FALSE	0.441756	0.706202	FALSE
TGGT1_254390	CRAL/TRIO domain-containing protein	-0.649764	0.0157214	TRUE	-0.14108	0.775262	FALSE
TGGT1_301160	SAG-related sequence SRS19C	-0.648614	0.558882	FALSE	-0.178219	0.839477	FALSE
TGGT1_224220	serine/threonine-protein phosphatase PP2A catalytic subunit	-0.648122	0.41218	FALSE	-0.169795	0.831512	FALSE
TGGT1_261760	CDP-alcohol phosphatidyltransferase superfamily protein	-0.642494	0.798423	FALSE	0.0688677	0.868237	FALSE
TGGT1_245450	hypothetical protein	-0.641166	0.893286	FALSE	-0.0237389	0.914982	FALSE
TGGT1_216080	apical complex lysine methyltransferase	-0.639972	0.22925	FALSE	-0.465233	0.0126769	FALSE
TGGT1_245460	ribosomal protein RPS8	-0.632198	0.07555	FALSE	0.0144777	0.918478	FALSE
TGGT1_315750	hypothetical protein	-0.632184	0.719897	FALSE	-0.398769	0.791251	FALSE
TGGT1_320030	hypothetical protein	-0.631031	0.330903	FALSE	0.485648	0.635448	FALSE
TGGT1_265870A	pantoate-beta-alanine ligase	-0.630337	0.478701	FALSE	0.00356769	0.919317	FALSE
TGGT1_221620	putative beta-tubulin	-0.62876	0.0875701	FALSE	-0.426203	0.582922	FALSE
TGGT1_228190	putative eukaryotic initiation factor-3, subunit 5	-0.619599	0.0441992	TRUE	-0.102898	0.894146	FALSE
TGGT1_292950	hypothetical protein	-0.618125	0.00132779	TRUE	0.417183	0.037251	FALSE
TGGT1_319620	hypothetical protein	-0.616589	0.56157	FALSE	-0.332099	0.650925	FALSE
TGGT1_220510	hypothetical protein	-0.61489	6.57016e-07	TRUE	-0.241759	0.00115734	FALSE
TGGT1_246950	hypothetical protein	-0.61368	0.446195	FALSE	n/a	n/a	FALSE
TGGT1_230450	bifunctional GMP synthase/glutamine amidotransferase protein	-0.612544	0.325346	FALSE	-0.112432	0.84934	FALSE
TGGT1_260370	AtPH1 family protein	-0.611439	0.549585	FALSE	-0.105818	0.901337	FALSE
TGGT1_294380	PP-loop domain-containing protein	-0.608894	0.696089	FALSE	0.411997	0.687178	FALSE
TGGT1_243580	putative Hit family protein involved in cell-cycle regulation	-0.608869	0.593012	FALSE	-0.299986	0.43684	FALSE
TGGT1_260450	DEAD/DEAH box helicase domain-containing protein	-0.592371	0.728125	FALSE	0.22215	0.826427	FALSE
TGGT1_312380	tetratricopeptide repeat-containing protein	-0.591651	0.812821	FALSE	0.222901	0.654962	FALSE
TGGT1_221630	hypothetical protein	-0.589017	0.634039	FALSE	0.501048	0.83865	FALSE
TGGT1_268630	YagE family protein	-0.586178	0.810746	FALSE	0.161454	0.802313	FALSE
TGGT1_247450	hypothetical protein	-0.581596	0.582009	FALSE	-0.0332627	0.918148	FALSE
TGGT1_294670	translation initiation factor 3 subunit	-0.578232	0.260436	FALSE	-0.073152	0.901112	FALSE
TGGT1_291820	RNA helicase (UPF2 interacting domain) protein	-0.578032	2.38981e-06	FALSE	-0.430492	4.62262e-05	FALSE
TGGT1_216860	DEAD (Asp-Glu-Ala-Asp) box polypeptide DDX39	-0.577964	0.0214887	FALSE	-0.139236	0.884798	FALSE
TGGT1_253140	hypothetical protein	-0.57626	0.557867	FALSE	0.212532	0.807382	FALSE
TGGT1_242580	iron only hydrogenase large subunit, c-terminal domain-containing protein	-0.573978	0.620865	FALSE	-0.212133	0.679378	FALSE
TGGT1_271460	putative protein c14orf29	-0.573812	0.648327	FALSE	-0.000400938	0.893084	FALSE
TGGT1_222240	hypothetical protein	-0.568847	0.599852	FALSE	-0.168594	0.90642	FALSE
TGGT1_310150	AMP-binding enzyme domain-containing protein	-0.567194	0.198561	FALSE	-0.364445	0.03197	FALSE
TGGT1_272350	mRNA export protein	-0.564111	0.630229	FALSE	-0.0789799	0.90379	FALSE
TGGT1_295850	cyclic nucleotide-binding domain-containing protein	-0.564092	0.38074	FALSE	-0.0673498	0.893206	FALSE
TGGT1_266400	hypothetical protein	-0.561532	0.682792	FALSE	-0.00964683	0.878687	FALSE
TGGT1_225790	PDI family protein	-0.561301	3.55915e-05	FALSE	-0.137069	0.827066	FALSE
TGGT1_300190	ribosomal protein RPL37A	-0.558731	0.771711	FALSE	-0.132745	0.900904	FALSE
TGGT1_205330	hypothetical protein	-0.558189	0.786342	FALSE	1.14591	0.19942	FALSE
TGGT1_264430	hypothetical protein	-0.543546	0.339825	FALSE	-0.173281	0.855884	FALSE
TGGT1_319570	WD domain, G-beta repeat-containing protein	-0.542717	0.427194	FALSE	-0.0544081	0.914064	FALSE
TGGT1_202550	NLI interacting factor family phosphatase	-0.539824	0.0590832	FALSE	0.301663	0.440511	FALSE
TGGT1_315690	DnaJ domain-containing protein	-0.539371	0.549233	FALSE	0.0349847	0.910383	FALSE
TGGT1_258780	OTU family cysteine protease	-0.537086	0.892063	FALSE	0.0993626	0.877688	FALSE
TGGT1_205220	putative U5 snRNP-associated subunit	-0.534227	0.532487	FALSE	-0.220688	0.654331	FALSE
TGGT1_219120	zinc finger (CCCH type) motif-containing protein	-0.533484	0.0550846	FALSE	-0.19698	0.741334	FALSE
TGGT1_201760	hypothetical protein	-0.528814	0.732505	FALSE	0.183898	0.830294	FALSE
TGGT1_305750	putative nucleolar gtp-binding protein 2	-0.52858	0.738819	FALSE	0.0216281	0.877873	FALSE
TGGT1_240510	hypothetical protein	-0.52829	0.894796	FALSE	0.37803	0.90361	FALSE
TGGT1_291320	hypothetical protein	-0.527365	0.752244	FALSE	-0.09957	0.837534	FALSE
TGGT1_208400B	hypothetical protein	-0.527046	0.640072	FALSE	-0.131471	0.897562	FALSE
TGGT1_252420	histone arginine methyltransferase PRMT3	-0.520884	0.873693	FALSE	-0.190901	0.319024	FALSE
TGGT1_316330	superoxide dismutase SOD2	-0.519358	0.784131	FALSE	-0.430636	0.630949	FALSE
TGGT1_241880	3'5'-cyclic nucleotide phosphodiesterase domain-containing protein	-0.518901	0.75137	FALSE	0.129784	0.855589	FALSE
TGGT1_226072	Ser/Thr phosphatase family protein	-0.515514	0.208829	FALSE	-0.246471	0.877316	FALSE
TGGT1_290920	oxidoreductase, 2OG-Fe(II) oxygenase family protein	-0.515067	0.00434166	FALSE	-0.142183	0.670609	FALSE
TGGT1_288360	tryptophanyl-tRNA synthetase (TrpRS2)	-0.513919	0.000310443	FALSE	-0.485038	0.0178533	FALSE
TGGT1_286600	hypothetical protein	-0.512793	0.189104	FALSE	-0.148385	0.816179	FALSE
TGGT1_281990	Nicotinamidase	-0.506812	0.795866	FALSE	-0.528981	0.688728	FALSE
TGGT1_258390	putative DnaJ protein	-0.506388	0.236751	FALSE	0.0205584	0.914815	FALSE
TGGT1_300000	ribosomal protein RPL18	-0.504185	0.295046	FALSE	0.161175	0.785038	FALSE
TGGT1_292130	ribosomal protein RPL13A	-0.503387	0.605654	FALSE	-0.15316	0.839385	FALSE
TGGT1_232360	exonuclease	-0.499628	0.525609	FALSE	-0.224438	0.812259	FALSE
TGGT1_263520	microtubule associated protein SPM1	-0.498963	9.59428e-10	FALSE	-0.0603166	0.842084	FALSE
TGGT1_217550	hypothetical protein	-0.498083	0.385048	FALSE	0.0343698	0.874228	FALSE
TGGT1_211470	Fcf2 pre-rRNA processing protein	-0.497579	0.683147	FALSE	-0.328421	0.783218	FALSE
TGGT1_278900	putative protein kinase	-0.496821	0.00702014	FALSE	-0.149127	0.709524	FALSE
TGGT1_305060	CAP-Gly domain-containing protein	-0.495746	0.616008	FALSE	0.511813	0.662764	FALSE
TGGT1_227800	EF hand domain-containing protein	-0.493184	0.00755595	FALSE	0.0189362	0.91755	FALSE
TGGT1_312950	hypothetical protein	-0.491318	0.310466	FALSE	-0.292644	0.770315	FALSE
TGGT1_410760	hypothetical protein	-0.488164	0.684385	FALSE	0.213774	0.792863	FALSE
TGGT1_306030	glutathione s-transferase, n-terminal domain containing protein	-0.487851	0.896549	FALSE	-0.155264	0.894953	FALSE
TGGT1_215775	rhoptry protein ROP8	-0.487672	0.000287479	FALSE	-0.595227	0.0148482	TRUE
TGGT1_219210	ankyrin repeat-containing protein	-0.483853	0.641663	FALSE	0.209456	0.895167	FALSE
TGGT1_308060	hypothetical protein	-0.483048	0.848653	FALSE	0.236975	0.781027	FALSE
TGGT1_312050	putative small GTPase Rab2	-0.482733	0.586538	FALSE	-0.311589	0.378876	FALSE
TGGT1_221710	TBC domain-containing protein	-0.48145	0.854471	FALSE	-0.021056	0.87853	FALSE
TGGT1_263870	glutamate-tRNA ligase	-0.479108	0.370679	FALSE	-0.192757	0.738335	FALSE
TGGT1_249240	putative calmodulin	-0.474719	0.0061432	FALSE	-0.0324714	0.913617	FALSE
TGGT1_203630	ribosomal protein RPL44	-0.474539	0.773909	FALSE	-0.205717	0.855663	FALSE
TGGT1_281910	hypothetical protein	-0.474495	0.694941	FALSE	-0.29535	0.735141	FALSE
TGGT1_202310	O-sialoglycoprotein endopeptidase	-0.473544	0.693286	FALSE	-0.0333231	0.890025	FALSE
TGGT1_265260	hypothetical protein	-0.472397	0.226735	FALSE	-0.326208	0.132136	FALSE
TGGT1_202120	hypothetical protein	-0.469314	0.751808	FALSE	0.125999	0.839705	FALSE
TGGT1_272660	hypothetical protein	-0.468105	0.202841	FALSE	0.114357	0.81965	FALSE
TGGT1_225310	putative ARF1-directed GTPase-activating protein	-0.467308	0.0175398	FALSE	-0.0237356	0.917754	FALSE
TGGT1_246580	hypothetical protein	-0.465869	0.708174	FALSE	-0.0583866	0.91181	FALSE
TGGT1_231210	sarcalumenin/eps15 family protein	-0.464907	0.378252	FALSE	-0.251178	0.137226	FALSE
TGGT1_314265	hypothetical protein	-0.464198	0.687696	FALSE	0.0738878	0.861781	FALSE
TGGT1_264610	RNA recognition motif-containing protein	-0.462812	0.586239	FALSE	0.113753	0.888461	FALSE
TGGT1_310630	hypothetical protein	-0.462479	0.12378	FALSE	-0.0295498	0.916699	FALSE
TGGT1_273630	DnaJ domain-containing protein	-0.45997	0.749937	FALSE	-0.302397	0.766121	FALSE
TGGT1_227840	Memo family protein	-0.459377	0.470765	FALSE	-0.113921	0.905019	FALSE
TGGT1_214350	putative GTP-binding protein	-0.459284	0.361057	FALSE	-0.410915	0.718079	FALSE
TGGT1_272740	DNA-directed RNA polymerase III RPC2	-0.458715	0.320435	FALSE	0.121355	0.882863	FALSE
TGGT1_230190	hypothetical protein	-0.457796	0.692117	FALSE	-0.0593097	0.869608	FALSE
TGGT1_291640	aspartate carbamoyltransferase	-0.457686	0.253989	FALSE	-0.0252123	0.916822	FALSE
TGGT1_218760	putative SNAP protein (soluble N-ethylmaleimide-sensitive factor Attachment Protein)	-0.457435	0.521702	FALSE	-0.033617	0.915161	FALSE
TGGT1_216050	tetratricopeptide repeat-containing protein	-0.457427	0.207977	FALSE	-0.142945	0.729816	FALSE
TGGT1_262150	kelch repeat and K+ channel tetramerisation domain containing protein	-0.453703	0.459715	FALSE	0.106856	0.804508	FALSE
TGGT1_249810	putative activating signal cointegrator 1 complex subunit 3	-0.452686	0.729557	FALSE	0.112452	0.861442	FALSE
TGGT1_221500	dual specificity phosphatase, catalytic domain-containing protein	-0.451743	0.759329	FALSE	-1.31034	0.0905948	FALSE
TGGT1_228360	putative peptidyl-prolyl isomerase FKBP12	-0.45133	0.536597	FALSE	-0.207427	0.846008	FALSE
TGGT1_212250	XPG N-terminal domain-containing protein	-0.448797	0.757986	FALSE	-0.271707	0.793924	FALSE
TGGT1_202690	DNA-directed RNA polymerase II RPB9	-0.445473	0.663965	FALSE	0.147204	0.738698	FALSE
TGGT1_243950	putative prohibitin	-0.44307	0.80259	FALSE	0.130565	0.857702	FALSE
TGGT1_230910	hypothetical protein	-0.438995	0.740978	FALSE	-0.198862	0.820053	FALSE
TGGT1_280740	signal peptidase	-0.438605	0.886443	FALSE	0.0545132	0.88642	FALSE
TGGT1_202170	hypothetical protein	-0.438026	0.731997	FALSE	0.0598275	0.844093	FALSE
TGGT1_224090	enoyl-CoA hydratase/isomerase family protein	-0.437915	0.335041	FALSE	0.0267785	0.916687	FALSE
TGGT1_259950	carbonate dehydratase, eukaryotic-type domain-containing protein	-0.436017	0.485075	FALSE	-0.140032	0.658907	FALSE
TGGT1_311150	hypothetical protein	-0.432737	0.805788	FALSE	0.0220799	0.890685	FALSE
TGGT1_271350	bifunctional protein FolC subfamily protein	-0.432565	0.228413	FALSE	-0.0437764	0.910835	FALSE
TGGT1_286270	hypothetical protein	-0.430695	0.700121	FALSE	0.106794	0.88435	FALSE
TGGT1_261240	histone H3	-0.429371	0.77409	FALSE	-0.654662	0.670417	FALSE
TGGT1_262540	putative protein kinase	-0.42884	0.735885	FALSE	-0.0554229	0.869758	FALSE
TGGT1_267550	leucine-rich repeat protein LRR1	-0.428742	0.629264	FALSE	-0.161669	0.839932	FALSE
TGGT1_267690	hypothetical protein	-0.428697	0.745306	FALSE	0.123802	0.813749	FALSE
TGGT1_217740	3-ketoacyl-(acyl-carrier-protein) reductase	-0.428485	0.00488062	FALSE	-0.220969	0.652636	FALSE
TGGT1_203940	ABC1 protein	-0.428388	0.759432	FALSE	0.00747023	0.848287	FALSE
TGGT1_263740	ABC transporter transmembrane region domain-containing protein	-0.426986	0.729428	FALSE	0.104953	0.835591	FALSE
TGGT1_313340	hypothetical protein	-0.424688	0.763569	FALSE	-0.162126	0.832064	FALSE
TGGT1_207840	ribosomal protein RPS17	-0.423713	0.54173	FALSE	0.130033	0.842525	FALSE
TGGT1_229620	hypothetical protein	-0.422412	0.862052	FALSE	-0.321358	0.870743	FALSE
TGGT1_267800	dynamin-related protein DRPA	-0.422276	0.636382	FALSE	0.0225932	0.914181	FALSE
TGGT1_313450	putative AP-2 complex subunit sigma-1	-0.421854	0.717232	FALSE	0.0677513	0.870267	FALSE
TGGT1_237280	TLD protein	-0.420779	0.361702	FALSE	-0.314564	0.385658	FALSE
TGGT1_228040	PPIC-type PPIASE domain-containing protein	-0.420528	0.751699	FALSE	-0.119647	0.85364	FALSE
TGGT1_217850	Sucrose-6F-phosphate phosphohydrolase	-0.418919	0.666733	FALSE	0.428823	0.694612	FALSE
TGGT1_202900	zinc finger (CCCH type) motif-containing protein	-0.418856	0.691613	FALSE	-0.299856	0.327437	FALSE
TGGT1_315670	HEAT repeat-containing protein	-0.417979	0.31619	FALSE	-0.136229	0.73187	FALSE
TGGT1_224980	hypothetical protein	-0.417502	0.0845511	FALSE	-0.351921	0.239246	FALSE
TGGT1_311720	chaperonin protein BiP	-0.416586	0.0936558	FALSE	-0.241543	0.56816	FALSE
TGGT1_220250	Nucleotide-sensitive chloride conductance regulator (ICln) protein	-0.410689	0.906108	FALSE	0.0149308	0.916748	FALSE
TGGT1_269250	Mov34/MPN/PAD-1 family protein	-0.40904	0.544973	FALSE	-0.0972785	0.90659	FALSE
TGGT1_309290	hypothetical protein	-0.408788	0.551334	FALSE	-0.236434	0.722239	FALSE
TGGT1_246920	glutathione reductase	-0.40868	0.225052	FALSE	-0.128296	0.59703	FALSE
TGGT1_243430	OTU family cysteine protease	-0.408447	0.65221	FALSE	-0.180152	0.618835	FALSE
TGGT1_222290	LSM domain-containing protein	-0.407283	0.798061	FALSE	-0.195162	0.797699	FALSE
TGGT1_222400	hypothetical protein	-0.40694	0.344575	FALSE	0.0642017	0.881213	FALSE
TGGT1_216580	hypothetical protein	-0.406662	0.821648	FALSE	0.171696	0.859509	FALSE
TGGT1_281580	putative PP2C	-0.4058	0.00029882	FALSE	-0.133546	0.73339	FALSE
TGGT1_200320	hypoxanthine-xanthine-guanine phosphoribosyl transferase HXGPRT	-0.405625	0.117991	FALSE	n/a	n/a	FALSE
TGGT1_222192	hypothetical protein	-0.405236	0.791791	FALSE	-0.505297	0.57298	FALSE
TGGT1_293700	WD domain, G-beta repeat-containing protein	-0.404285	0.759227	FALSE	0.0545414	0.88813	FALSE
TGGT1_263470	ubiquitin carboxyl-terminal hydrolase UCHL3	-0.403763	0.904457	FALSE	0.146213	0.906744	FALSE
TGGT1_289290	hypothetical protein	-0.403227	0.862287	FALSE	0.144106	0.872148	FALSE
TGGT1_213810	iron-sulfur cluster protein ISCA	-0.401291	0.76795	FALSE	0.952175	0.803554	FALSE
TGGT1_203540	putative RNA binding protein	-0.399988	0.00597314	FALSE	-0.365801	0.00242523	FALSE
TGGT1_286220	GDP-L-fucose synthetase	-0.398563	0.505055	FALSE	0.345353	0.81081	FALSE
TGGT1_225780	hypothetical protein	-0.397484	0.75049	FALSE	-0.173603	0.826052	FALSE
TGGT1_213300	hypothetical protein	-0.396673	0.765146	FALSE	0.0195313	0.914376	FALSE
TGGT1_222840	Ser/Thr phosphatase family protein	-0.396643	0.760962	FALSE	-0.459307	0.496975	FALSE
TGGT1_218580	RNA methyltransferase, TrmH family protein	-0.396445	0.620359	FALSE	-0.50084	0.748599	FALSE
TGGT1_311410	putative M phase phosphoprotein MPP10	-0.395763	0.15083	FALSE	0.0119816	0.914686	FALSE
TGGT1_250680	TBC domain-containing kinase (incomplete catalytic triad)	-0.394295	0.837299	FALSE	0.109112	0.852569	FALSE
TGGT1_260260	ribosomal protein RPP1	-0.393042	0.264415	FALSE	-0.281891	0.60647	FALSE
TGGT1_223855	RNA recognition motif-containing protein	-0.390699	0.808169	FALSE	0.192876	0.822825	FALSE
TGGT1_289580	strictosidine synthase subfamily protein	-0.390526	0.703892	FALSE	-0.114709	0.793319	FALSE
TGGT1_203950	Myb family DNA-binding domain-containing protein	-0.389861	0.659727	FALSE	-0.020304	0.913696	FALSE
TGGT1_273430	SAM-dependent methyltransferase	-0.38941	0.796161	FALSE	-0.573496	0.727073	FALSE
TGGT1_278540	hypothetical protein	-0.388936	0.621117	FALSE	-0.0939048	0.856105	FALSE
TGGT1_313030	hypothetical protein	-0.38818	0.749604	FALSE	0.0717958	0.842173	FALSE
TGGT1_226060	transmembrane amino acid transporter protein	-0.387463	0.775082	FALSE	-0.14236	0.875007	FALSE
TGGT1_267280	hypothetical protein	-0.387149	0.757882	FALSE	-0.504549	0.396476	FALSE
TGGT1_310040	putative ubiquitin conjugating enzyme E2	-0.38547	0.483721	FALSE	-0.0306356	0.918302	FALSE
TGGT1_217340	hypothetical protein	-0.384064	0.751041	FALSE	-0.0304591	0.877556	FALSE
TGGT1_246720	hypothetical protein	-0.384006	0.284513	FALSE	-0.125924	0.850656	FALSE
TGGT1_315620	putative vacuolar ATP synthase subunit C	-0.382902	0.3941	FALSE	-0.264444	0.700915	FALSE
TGGT1_229990	putative T-complex protein 1 subunit alpha	-0.382523	0.451276	FALSE	-0.262651	0.660745	FALSE
TGGT1_216250	RecF/RecN/SMC N terminal domain-containing protein	-0.381074	0.754402	FALSE	0.229049	0.823214	FALSE
TGGT1_254690	phospholipase/carboxylesterase	-0.381025	0.452281	FALSE	-0.0668168	0.890324	FALSE
TGGT1_228290	phospholipase/carboxylesterase	-0.379517	0.0740881	FALSE	-0.0672708	0.906852	FALSE
TGGT1_207930	phosphatidylethanolamine-binding protein	-0.378555	0.793092	FALSE	-0.0562184	0.876078	FALSE
TGGT1_311030	hypothetical protein	-0.37841	0.282237	FALSE	-0.25628	0.556506	FALSE
TGGT1_226400	lipoic acid synthase LIPA	-0.377381	0.840476	FALSE	-0.189404	0.867339	FALSE
TGGT1_310360	hypothetical protein	-0.377321	0.797481	FALSE	0.114868	0.844351	FALSE
TGGT1_319900	hypothetical protein	-0.376054	0.760556	FALSE	-0.00786811	0.893064	FALSE
TGGT1_218830	hypothetical protein	-0.374865	0.84034	FALSE	-0.1583	0.838372	FALSE
TGGT1_213910	hypothetical protein	-0.374535	0.601805	FALSE	0.104241	0.843313	FALSE
TGGT1_213050	hypothetical protein	-0.374282	0.805117	FALSE	-0.373346	0.655382	FALSE
TGGT1_245560	hypothetical protein	-0.37228	0.26835	FALSE	0.0167785	0.916576	FALSE
TGGT1_309910	hypothetical protein	-0.372243	0.605109	FALSE	-0.376222	0.0166061	FALSE
TGGT1_206470	pyruvate dehydrogenase complex subunit PDH-E3II	-0.371692	0.176276	FALSE	-0.245803	0.663165	FALSE
TGGT1_252430	hypothetical protein	-0.370587	0.00446914	FALSE	-0.261504	0.670992	FALSE
TGGT1_225540	hypothetical protein	-0.370404	0.718781	FALSE	-0.137101	0.818896	FALSE
TGGT1_249350	esterase/lipase/thioesterase domain-containing protein	-0.37034	0.791637	FALSE	-0.134789	0.843704	FALSE
TGGT1_249780	hypothetical protein	-0.368468	0.628538	FALSE	-0.235695	0.629747	FALSE
TGGT1_229790	hypothetical protein	-0.368111	0.836212	FALSE	-0.0650205	0.906959	FALSE
TGGT1_230340	hypothetical protein	-0.367922	0.000930435	FALSE	-0.0358197	0.910169	FALSE
TGGT1_257580	hypothetical protein	-0.367298	0.768237	FALSE	-0.0910165	0.881685	FALSE
TGGT1_209950	putative thioredoxin	-0.36621	0.565546	FALSE	-0.407859	0.397659	FALSE
TGGT1_285268	DnaJ domain-containing protein	-0.366179	0.806056	FALSE	0.0297433	0.904538	FALSE
TGGT1_248290	WD domain, G-beta repeat-containing protein	-0.365607	0.684561	FALSE	0.141528	0.832613	FALSE
TGGT1_236890	hypothetical protein	-0.365409	0.579246	FALSE	-0.459452	2.58462e-05	FALSE
TGGT1_240710	RNA recognition motif-containing protein	-0.364087	0.671183	FALSE	0.0411797	0.909056	FALSE
TGGT1_297080	pyridoxal kinase	-0.36182	0.815336	FALSE	0.0356717	0.90268	FALSE
TGGT1_314070	hypothetical protein	-0.361748	0.7276	FALSE	-0.106261	0.881586	FALSE
TGGT1_275810	ribosomal protein RPS10	-0.361327	0.732251	FALSE	0.129314	0.883875	FALSE
TGGT1_231920	oxidoreductase, short chain dehydrogenase/reductase family protein	-0.361291	0.746109	FALSE	-0.108628	0.883275	FALSE
TGGT1_262660	hypothetical protein	-0.361166	0.853792	FALSE	0.489868	0.76177	FALSE
TGGT1_256050	signal recognition particle 14kd protein	-0.360595	0.778094	FALSE	0.00454234	0.892963	FALSE
TGGT1_264080	acyl carrier protein ACP	-0.360554	0.68907	FALSE	0.357934	0.474522	FALSE
TGGT1_235730	hypothetical protein	-0.360078	0.805989	FALSE	-0.596077	0.832861	FALSE
TGGT1_298970	LSM3, U6 small nuclear RNA associated isoform 2 family protein	-0.358402	0.793849	FALSE	-0.0193636	0.891357	FALSE
TGGT1_216630	putative trigger factor protein	-0.357251	0.744961	FALSE	0.0466657	0.874452	FALSE
TGGT1_210408	HMG (high mobility group) box domain-containing protein	-0.355386	0.859858	FALSE	0.0372101	0.8954	FALSE
TGGT1_290660	RNA recognition motif-containing protein	-0.355314	0.810428	FALSE	-0.07035	0.901302	FALSE
TGGT1_273640	hypothetical protein	-0.35298	0.77562	FALSE	0.0423433	0.872235	FALSE
TGGT1_259200B	Na+/H+ exchanger NHE1	-0.352778	0.577696	FALSE	-0.0425221	0.913431	FALSE
TGGT1_261050	RNB family domain-containing protein	-0.352153	0.681184	FALSE	-0.0403229	0.914764	FALSE
TGGT1_244560	putative heat shock protein 90	-0.35151	0.897339	FALSE	-0.1019	0.905701	FALSE
TGGT1_239530	alanine-glyoxylate aminotransferase	-0.350149	0.371316	FALSE	-0.373999	0.12626	FALSE
TGGT1_270690	arginyl-tRNA synthetase	-0.349846	0.622374	FALSE	-0.0560164	0.911088	FALSE
TGGT1_315280	hypothetical protein	-0.349657	0.765634	FALSE	-0.616812	0.83975	FALSE
TGGT1_239400	hypothetical protein	-0.348471	5.24641e-05	FALSE	-0.168746	0.355862	FALSE
TGGT1_270360	hypothetical protein	-0.348206	0.760658	FALSE	-0.421895	0.701547	FALSE
TGGT1_275650	hypothetical protein	-0.348198	0.795272	FALSE	-0.208276	0.731103	FALSE
TGGT1_206380	hypothetical protein	-0.347346	0.781112	FALSE	n/a	n/a	FALSE
TGGT1_319730	YOU2 family C2C2 zinc finger protein	-0.347319	0.0414267	FALSE	-0.530076	0.375743	FALSE
TGGT1_292120	membrane occupation and recognition nexus protein MORN2	-0.346346	0.692786	FALSE	0.0228706	0.917886	FALSE
TGGT1_215560	histone arginine methyltransferase PRMT5	-0.346049	0.858452	FALSE	-0.152427	0.817193	FALSE
TGGT1_257440	SCO1/SenC protein	-0.341564	0.82459	FALSE	-0.00371187	0.848327	FALSE
TGGT1_205570	hypothetical protein	-0.340244	0.546402	FALSE	-0.142009	0.721142	FALSE
TGGT1_257160	hypothetical protein	-0.339251	0.819187	FALSE	0.374	0.736502	FALSE
TGGT1_248740	hypothetical protein	-0.338501	0.00100196	FALSE	0.0455035	0.90318	FALSE
TGGT1_315410	SAG-related sequence SRS53F	-0.338098	0.805855	FALSE	0.100518	0.887034	FALSE
TGGT1_309370	adaptin n terminal region domain-containing protein	-0.338075	0.884208	FALSE	-0.0854027	0.904875	FALSE
TGGT1_227970	histone family DNA-binding protein	-0.337572	0.738577	FALSE	-0.103145	0.87918	FALSE
TGGT1_258930	peptidylprolyl isomerase	-0.336791	0.724004	FALSE	-0.118219	0.863718	FALSE
TGGT1_202480	hypothetical protein	-0.33546	0.814423	FALSE	-0.240216	0.828539	FALSE
TGGT1_318260	transcription initiation factor TFIID subunit TAF5	-0.334993	0.775351	FALSE	-0.00366819	0.909811	FALSE
TGGT1_242240	rhoptry kinase family protein ROP19A	-0.334507	0.74473	FALSE	-0.415963	0.72059	FALSE
TGGT1_307980	putative GTP-binding protein lepA	-0.333319	0.836355	FALSE	-0.78464	0.724677	FALSE
TGGT1_217900	hypothetical protein	-0.332435	0.863619	FALSE	-0.131917	0.899886	FALSE
TGGT1_228760	hypothetical protein	-0.332229	0.830855	FALSE	-0.270809	0.772815	FALSE
TGGT1_237140	putative ethylene inducible protein	-0.332165	0.485973	FALSE	-0.0541053	0.89569	FALSE
TGGT1_227948	peptidase M16 inactive domain-containing protein	-0.332045	0.338463	FALSE	-0.136428	0.830192	FALSE
TGGT1_202160	ABC1 family protein	-0.331967	0.79594	FALSE	-0.54835	0.787711	FALSE
TGGT1_220230B	leucine rich repeat-containing protein	-0.331421	0.724543	FALSE	0.694967	0.542816	FALSE
TGGT1_203870	RAB43, member RAS oncogene family protein	-0.331062	0.784873	FALSE	-0.013182	0.904811	FALSE
TGGT1_312280	putative pre-mRNA-splicing factor ATP-dependent RNA helicase	-0.331036	0.606741	FALSE	-0.243342	0.750601	FALSE
TGGT1_304670	leucine rich repeat-containing protein	-0.330489	0.774362	FALSE	0.316217	0.0204661	FALSE
TGGT1_260170	putative elongation factor EF-G	-0.329905	0.669069	FALSE	-0.0806115	0.895978	FALSE
TGGT1_242270	hypothetical protein	-0.328813	0.70028	FALSE	0.327099	0.696579	FALSE
TGGT1_269442	putative calmodulin	-0.328224	0.883202	FALSE	0.223919	0.883299	FALSE
TGGT1_228200	vacuolar (h+)-atpase g subunit protein	-0.328099	0.516134	FALSE	0.0209112	0.916304	FALSE
TGGT1_319540	hypothetical protein	-0.326232	0.790553	FALSE	0.202045	0.887326	FALSE
TGGT1_231430	putative oligosaccharyl transferase stt3 protein	-0.326162	0.775887	FALSE	0.0253766	0.908953	FALSE
TGGT1_263130	putative citrate synthase	-0.325641	0.0403611	FALSE	-0.091676	0.865857	FALSE
TGGT1_201840	aspartyl protease ASP1	-0.324784	0.457751	FALSE	-0.364899	0.64898	FALSE
TGGT1_217820	PCI domain-containing protein	-0.324609	0.408167	FALSE	-0.255135	0.766023	FALSE
TGGT1_269290	hypothetical protein	-0.324365	0.155964	FALSE	0.0549332	0.90156	FALSE
TGGT1_232370	CW-type Zinc Finger protein	-0.324036	0.755467	FALSE	0.100635	0.873296	FALSE
TGGT1_283780	glucose-6-phosphate isomerase GPI	-0.323198	0.353237	FALSE	-0.357804	0.587729	FALSE
TGGT1_262960	putative U1 snRNP-associated protein Usp106	-0.322506	0.714948	FALSE	0.221056	0.840069	FALSE
TGGT1_270540	Trm112p family domain-containing protein	-0.321751	0.649847	FALSE	-0.0960867	0.911423	FALSE
TGGT1_273840	brix domain-containing protein	-0.320347	0.580478	FALSE	0.290032	0.796896	FALSE
TGGT1_271380	PUB domain-containing protein	-0.319846	0.656009	FALSE	-0.450137	0.646132	FALSE
TGGT1_219080	putative edge expressed protein	-0.319116	0.662362	FALSE	-0.0145414	0.898519	FALSE
TGGT1_239590	WD domain, G-beta repeat-containing protein	-0.318498	0.753112	FALSE	-0.107363	0.840791	FALSE
TGGT1_297760	hypothetical protein	-0.318474	0.783134	FALSE	0.0899859	0.868391	FALSE
TGGT1_214500	ankyrin repeat-containing protein	-0.318348	0.862153	FALSE	-0.068546	0.894067	FALSE
TGGT1_304990	guanylate-binding protein, N-terminal domain-containing protein	-0.317766	0.757361	FALSE	0.0181747	0.91409	FALSE
TGGT1_230070	BolA family protein	-0.317371	0.69527	FALSE	0.172023	0.803485	FALSE
TGGT1_218220	putative cell-cycle-associated protein kinase CDK	-0.31587	0.814729	FALSE	0.0386631	0.913165	FALSE
TGGT1_282190	hydrolase, NUDIX family protein	-0.315771	0.639386	FALSE	0.0414669	0.888615	FALSE
TGGT1_318160	MSP (Major sperm protein) domain-containing protein	-0.315687	0.653062	FALSE	-0.186067	0.894206	FALSE
TGGT1_247410	hypothetical protein	-0.315681	0.480537	FALSE	-0.0016347	0.905638	FALSE
TGGT1_311090	ubiquitin carboxyl-terminal hydrolase	-0.313994	0.683325	FALSE	-0.0434022	0.915275	FALSE
TGGT1_203960	hypothetical protein	-0.313666	0.869848	FALSE	-0.274475	0.869547	FALSE
TGGT1_310430A	Hsp90 domain-containing protein	-0.312961	0.770875	FALSE	-0.196486	0.572662	FALSE
TGGT1_261950	ATP synthase beta subunit ATP-B	-0.312801	0.523663	FALSE	-0.194169	0.812634	FALSE
TGGT1_202540	3'5'-cyclic nucleotide phosphodiesterase domain-containing protein	-0.312258	0.754081	FALSE	-0.255884	0.747925	FALSE
TGGT1_232760	protein phosphatase inhibitor IPP2	-0.312067	0.841907	FALSE	0.015107	0.878347	FALSE
TGGT1_215260	carbamoylphosphate synthetase	-0.310161	0.00258535	FALSE	-0.380283	0.029687	FALSE
TGGT1_272000	hypothetical protein	-0.309991	0.728778	FALSE	0.067836	0.88536	FALSE
TGGT1_262520	putative cyclophilin	-0.309869	0.820225	FALSE	0.0349844	0.897933	FALSE
TGGT1_249850	GAP40 protein	-0.309371	0.766702	FALSE	-0.0975393	0.883922	FALSE
TGGT1_248180	hypothetical protein	-0.308997	0.761569	FALSE	-0.296144	0.746452	FALSE
TGGT1_231480	putative GCN1	-0.307615	0.322543	FALSE	-0.154062	0.789062	FALSE
TGGT1_313480	hypothetical protein	-0.306932	0.216557	FALSE	-0.0477765	0.906605	FALSE
TGGT1_286590	microtubule associated protein SPM2	-0.306453	0.1797	FALSE	0.0321056	0.912588	FALSE
TGGT1_313010	DEAD (Asp-Glu-Ala-Asp) box polypeptide DDX6	-0.306398	0.779311	FALSE	0.0104016	0.918701	FALSE
TGGT1_307570	putative glycerol-3-phosphate dehydrogenase (gpdh)	-0.305505	0.808365	FALSE	-0.185423	0.894285	FALSE
TGGT1_263990	hypothetical protein	-0.304804	0.715666	FALSE	-0.183752	0.645911	FALSE
TGGT1_226950	IgA-specific metalloendopeptidase	-0.303142	0.850538	FALSE	-0.553185	0.512899	FALSE
TGGT1_271280	putative 60S ribosome subunit biogenesis protein NIP7	-0.302571	0.704202	FALSE	-0.0162475	0.878426	FALSE
TGGT1_258060	putative myosin heavy chain	-0.300824	0.723057	FALSE	0.0163733	0.918455	FALSE
TGGT1_262750	putative histone lysine methyltransferase, SET	-0.300143	0.612087	FALSE	-0.341328	0.60809	FALSE
TGGT1_258230	rhoptry kinase family protein ROP20	-0.299861	0.819707	FALSE	0.0549952	0.895245	FALSE
TGGT1_285720	putative ATP binding protein	-0.29951	0.708926	FALSE	-0.14853	0.602359	FALSE
TGGT1_271178	hypothetical protein	-0.299485	0.855107	FALSE	-0.281625	0.773546	FALSE
TGGT1_320120	diadenosine tetraphosphatase family protein	-0.299406	0.851404	FALSE	0.0654179	0.896776	FALSE
TGGT1_232130	hypothetical protein	-0.299255	0.578318	FALSE	0.156946	0.760046	FALSE
TGGT1_309790	hypothetical protein	-0.298934	0.814911	FALSE	0.292536	0.775709	FALSE
TGGT1_222850	stress responsive a/b barrel domain-containing protein	-0.298162	0.811443	FALSE	-0.340388	0.490865	FALSE
TGGT1_229930	p25-alpha family protein	-0.298044	0.269913	FALSE	-0.390493	0.243372	FALSE
TGGT1_310670	putative glycogen phosphorylase 1	-0.297957	0.611558	FALSE	0.0184836	0.916601	FALSE
TGGT1_309265	oxidoreductase, short chain dehydrogenase/reductase family protein	-0.297579	0.557187	FALSE	0.109172	0.867557	FALSE
TGGT1_241820	putative membrane protein	-0.297179	0.784544	FALSE	0.1413	0.836259	FALSE
TGGT1_222170	dense-granule antigen DG32	-0.296127	0.863355	FALSE	-0.539295	0.127096	FALSE
TGGT1_301440	calcium-dependent protein kinase CDPK1	-0.2958	0.879976	FALSE	-0.581598	0.637312	FALSE
TGGT1_290005	putative proteasome subunit beta type 1	-0.295659	0.759535	FALSE	-0.0470759	0.909362	FALSE
TGGT1_315930	putative integral membrane protein, DUF56 family protein	-0.295647	0.734768	FALSE	-0.0910407	0.85109	FALSE
TGGT1_251780	heat shock protein	-0.294787	0.339145	FALSE	-0.231217	0.756628	FALSE
TGGT1_213930	3' exoribonuclease family, domain 1 domain-containing protein	-0.29443	0.746565	FALSE	0.0167135	0.891691	FALSE
TGGT1_262430	4-hydroxy-3-methylbut-2-en-1-yl diphosphate synthase	-0.2936	0.743802	FALSE	0.257265	0.876969	FALSE
TGGT1_225420	histidine triad domain-containing protein	-0.291937	0.85326	FALSE	0.0160394	0.892739	FALSE
TGGT1_219320	acid phosphatase GAP50	-0.291905	0.31973	FALSE	-0.130921	0.821591	FALSE
TGGT1_232050	DnaJ domain-containing protein	-0.291583	0.51933	FALSE	-0.0307483	0.913099	FALSE
TGGT1_209800	formate/nitrite transporter protein	-0.291502	0.00810795	FALSE	-0.248404	0.180553	FALSE
TGGT1_310960	putative vacuolar atp synthase subunit f	-0.290218	0.778006	FALSE	0.0184377	0.911947	FALSE
TGGT1_312430	hypothetical protein	-0.289897	0.870148	FALSE	0.371425	0.828487	FALSE
TGGT1_258490	hypothetical protein	-0.288539	0.811569	FALSE	0.105098	0.861101	FALSE
TGGT1_216120	hypothetical protein	-0.288372	0.669841	FALSE	-0.108918	0.849179	FALSE
TGGT1_226800	eukaryotic glutathione synthase, atp binding domain-containing protein	-0.288178	0.821308	FALSE	0.198901	0.829782	FALSE
TGGT1_266970	hypothetical protein	-0.288131	0.777744	FALSE	0.0538449	0.910425	FALSE
TGGT1_253570	hypothetical protein	-0.286577	0.790631	FALSE	-0.226595	0.831663	FALSE
TGGT1_264460	DNA-directed RNA polymerase III RPC5	-0.286331	0.827384	FALSE	-0.0845648	0.894679	FALSE
TGGT1_270960	hypothetical protein	-0.28435	0.742515	FALSE	-0.107537	0.839294	FALSE
TGGT1_223095	hypothetical protein	-0.284224	0.825621	FALSE	-0.883887	0.805386	FALSE
TGGT1_207690	programmed cell death 5 protein	-0.282756	0.56023	FALSE	-0.150332	0.804236	FALSE
TGGT1_246080	NAD dependent epimerase/dehydratase family protein	-0.282525	0.783384	FALSE	-0.229	0.74169	FALSE
TGGT1_280700	arginine decarboxylase	-0.280767	0.381359	FALSE	-0.201818	0.652849	FALSE
TGGT1_255870	WD domain, G-beta repeat-containing protein	-0.280214	0.846218	FALSE	0.102251	0.833306	FALSE
TGGT1_232520	brix domain-containing protein	-0.279471	0.73736	FALSE	-0.0162837	0.911353	FALSE
TGGT1_271930	hypothetical protein	-0.279416	0.632381	FALSE	-0.0502734	0.901919	FALSE
TGGT1_225730	putative membrane protein	-0.278394	0.801826	FALSE	0.136912	0.786908	FALSE
TGGT1_267440	RING zinc finger protein	-0.277763	0.677551	FALSE	0.317268	0.357818	FALSE
TGGT1_308020	SAG-related sequence SRS57	-0.277298	0.759842	FALSE	-0.294568	0.831713	FALSE
TGGT1_225470	peptide methionine sulfoxide reductase	-0.277208	0.82034	FALSE	-0.0187287	0.903724	FALSE
TGGT1_254520	mediator complex subunit MED11	-0.275894	0.772264	FALSE	0.0528416	0.904084	FALSE
TGGT1_257110	hypothetical protein	-0.274916	0.782883	FALSE	-0.013958	0.899655	FALSE
TGGT1_260390	hypothetical protein	-0.274813	0.622124	FALSE	0.184846	0.833552	FALSE
TGGT1_276180	histone acetyltransferase TAF1/250	-0.274263	0.758815	FALSE	0.0410711	0.910026	FALSE
TGGT1_242030	hypothetical protein	-0.273955	0.615749	FALSE	0.298172	0.866932	FALSE
TGGT1_207370	hypothetical protein	-0.273344	0.135514	FALSE	-0.148363	0.645247	FALSE
TGGT1_293300	Yip1 domain-containing protein	-0.27175	0.835926	FALSE	0.760806	0.415579	FALSE
TGGT1_410770	histone deacetylase SIR2-like protein	-0.271044	0.794675	FALSE	0.0761895	0.870207	FALSE
TGGT1_314790	putative small nuclear ribonucleoprotein G	-0.270626	0.849701	FALSE	0.0184819	0.914635	FALSE
TGGT1_226270	hypothetical protein	-0.270549	0.86646	FALSE	-0.190624	0.813255	FALSE
TGGT1_288740	putative L-asparaginase	-0.270311	0.636615	FALSE	-0.126698	0.851521	FALSE
TGGT1_202568	hypothetical protein	-0.270183	0.848572	FALSE	0.227047	0.783551	FALSE
TGGT1_258970	hypothetical protein	-0.269726	0.0577223	FALSE	0.0853535	0.886374	FALSE
TGGT1_268710	elongation factor Tu GTP binding domain-containing protein	-0.269644	0.663366	FALSE	0.0654446	0.901285	FALSE
TGGT1_263720	HMG (high mobility group) box domain-containing protein	-0.269521	0.78731	FALSE	0.0168312	0.89861	FALSE
TGGT1_313430	hypothetical protein	-0.269167	0.112361	FALSE	0.0353437	0.910198	FALSE
TGGT1_213650	ATP-binding domain 1 family protein	-0.268162	0.834868	FALSE	-0.0647164	0.869517	FALSE
TGGT1_213280	SAG-related sequence SRS25	-0.268016	0.818722	FALSE	-0.364261	0.0653747	FALSE
TGGT1_293050	sybindin family protein	-0.267007	0.83482	FALSE	0.0823882	0.877156	FALSE
TGGT1_290850	WD-40 repeat protein	-0.267003	0.710714	FALSE	-0.175703	0.858487	FALSE
TGGT1_248270	zinc finger (CCCH type) motif-containing protein	-0.266581	0.429363	FALSE	-0.0209046	0.903823	FALSE
TGGT1_319658	CBF/Mak21 family protein	-0.266391	0.803964	FALSE	0.0282471	0.909954	FALSE
TGGT1_234450	ribosomal protein RPS15A	-0.26638	0.86592	FALSE	-0.0444442	0.911186	FALSE
TGGT1_294700	polynucleotide 5'-hydroxyl-kinase	-0.266371	0.857953	FALSE	0.0239791	0.899279	FALSE
TGGT1_320690	putative gamma-soluble NSF attachment protein	-0.265911	0.814607	FALSE	0.00511553	0.909536	FALSE
TGGT1_264890	hypothetical protein	-0.265871	0.811695	FALSE	-0.148352	0.880306	FALSE
TGGT1_267090	hypothetical protein	-0.265585	0.71836	FALSE	0.0209468	0.898665	FALSE
TGGT1_249260	putative cell-cycle-associated protein kinase CDK	-0.265382	0.885938	FALSE	-0.451338	0.839796	FALSE
TGGT1_219850	prolyl-tRNA synthetase (ProRS)	-0.265078	0.704047	FALSE	-0.40388	0.303189	FALSE
TGGT1_310380	brix domain containing protein	-0.264987	0.779138	FALSE	0.0621179	0.898846	FALSE
TGGT1_286730	SRP19 protein	-0.264484	0.832662	FALSE	-0.00382075	0.879257	FALSE
TGGT1_202740	hypothetical protein	-0.264309	0.817133	FALSE	0.00151212	0.90567	FALSE
TGGT1_261580	histone H2AX	-0.264301	0.843487	FALSE	0.0354495	0.911464	FALSE
TGGT1_279430	cwf18 pre-mRNA splicing factor protein	-0.263818	0.746907	FALSE	0.0176439	0.904489	FALSE
TGGT1_270800	GAF domain-containing protein	-0.26379	0.835399	FALSE	-0.307167	0.368761	FALSE
TGGT1_258770	putative polypeptide n-acetylgalactosaminyltransferase 12	-0.263488	0.770128	FALSE	0.132599	0.861135	FALSE
TGGT1_271970	glideosome-associated protein with multiple-membrane spans GAPM3	-0.263379	0.899369	FALSE	-0.162888	0.857809	FALSE
TGGT1_215460	ribosomal protein RPS24	-0.2622	0.539543	FALSE	0.106553	0.730333	FALSE
TGGT1_294180	tRNA -methyltransferase family protein	-0.261173	0.829627	FALSE	-0.0250625	0.877022	FALSE
TGGT1_253090	DEAD/DEAH box helicase domain-containing protein	-0.260322	0.81737	FALSE	-0.231662	0.764754	FALSE
TGGT1_320010	hypothetical protein	-0.259708	0.864861	FALSE	-0.0292241	0.907081	FALSE
TGGT1_249000	regulator of chromosome condensation (RCC1) repeat-containing protein	-0.259577	0.839431	FALSE	-0.496921	0.698199	FALSE
TGGT1_271888	putative 3-ketoacyl-CoA reductase	-0.259415	0.737604	FALSE	-0.208155	0.778269	FALSE
TGGT1_286080	elongation factor 2 family protein	-0.258558	0.772448	FALSE	-0.0916659	0.901783	FALSE
TGGT1_213890	Myb family DNA-binding domain-containing protein	-0.258178	0.793622	FALSE	0.0711477	0.887461	FALSE
TGGT1_272490	protoporphyrinogen oxidase	-0.2572	0.83583	FALSE	-0.14535	0.889465	FALSE
TGGT1_234610	WD-40 repeat protein	-0.257114	0.609164	FALSE	0.109758	0.811632	FALSE
TGGT1_230210	alveolin domain containing intermediate filament IMC10	-0.256549	0.845035	FALSE	-0.0570761	0.908199	FALSE
TGGT1_309820	ribosomal protein RPL11	-0.25654	0.874841	FALSE	-0.0197981	0.916675	FALSE
TGGT1_314780	myosin G	-0.256484	0.583226	FALSE	-0.371026	0.65705	FALSE
TGGT1_202350	putative 50S ribosomal protein L21	-0.256459	0.852954	FALSE	0.29309	0.796088	FALSE
TGGT1_297130	hypothetical protein	-0.256438	0.850577	FALSE	-0.0472004	0.88793	FALSE
TGGT1_231850	serine-threonine phosophatase 2C (PP2C)	-0.256177	0.300239	FALSE	-0.257673	0.622625	FALSE
TGGT1_233400	TAF9 RNA polymerase II, TATA box binding protein (TBP)-associated factor isoform 2 family protein	-0.256113	0.79907	FALSE	-0.0482724	0.871654	FALSE
TGGT1_292190	hypothetical protein	-0.256112	0.833846	FALSE	0.0448771	0.891169	FALSE
TGGT1_246910	putative histone lysine methyltransferase, SET	-0.256019	0.825675	FALSE	-0.274946	0.739903	FALSE
TGGT1_273550	hypothetical protein	-0.255955	0.832314	FALSE	0.17139	0.815517	FALSE
TGGT1_305860	calcium-dependent protein kinase CDPK3	-0.255414	0.845375	FALSE	0.311508	0.607552	FALSE
TGGT1_311230	hypothetical protein	-0.255321	0.156823	FALSE	-0.176515	0.347264	FALSE
TGGT1_263800	hypothetical protein	-0.255252	0.855552	FALSE	-0.395945	0.771618	FALSE
TGGT1_214180	ENTH domain-containing protein	-0.255216	0.71638	FALSE	0.0533387	0.902814	FALSE
TGGT1_239680	hypothetical protein	-0.254843	0.807184	FALSE	0.155373	0.798206	FALSE
TGGT1_306020	hypothetical protein	-0.25462	0.75757	FALSE	-0.0940094	0.823602	FALSE
TGGT1_221190	putative mrna cleavage factor family protein	-0.253912	0.772724	FALSE	-0.40234	0.600132	FALSE
TGGT1_289050	putative FIKK kinase	-0.25241	0.757778	FALSE	0.277541	0.637543	FALSE
TGGT1_255320	mRNA turnover 4 (MRT4) family protein	-0.251786	0.834917	FALSE	0.0885476	0.88213	FALSE
TGGT1_207720	hypothetical protein	-0.251408	0.672514	FALSE	0.0674784	0.887214	FALSE
TGGT1_219590	RuvB family 1 protein	-0.251034	0.684032	FALSE	-0.00552366	0.917586	FALSE
TGGT1_226710	hypothetical protein	-0.250622	0.851129	FALSE	0.228105	0.647013	FALSE
TGGT1_210700	hypothetical protein	-0.249122	0.365557	FALSE	-0.325586	0.120477	FALSE
TGGT1_214590	micro-fibrillar-associated protein 1	-0.24863	0.858665	FALSE	0.165608	0.713502	FALSE
TGGT1_223000	dynein light chain DLC	-0.247975	0.815879	FALSE	-0.0322579	0.910397	FALSE
TGGT1_246560	putative vacuolar ATP synthase subunit g	-0.247338	0.444139	FALSE	-0.0427152	0.914506	FALSE
TGGT1_214240	bromodomain-containing protein	-0.247013	0.806389	FALSE	0.0770339	0.885823	FALSE
TGGT1_311880	hypothetical protein	-0.246736	0.822042	FALSE	0.0432944	0.899601	FALSE
TGGT1_321540	hypothetical protein	-0.246469	0.855069	FALSE	-0.19203	0.846678	FALSE
TGGT1_219820	putative polyubiquitin UbC	-0.2462	0.860586	FALSE	-0.150111	0.820168	FALSE
TGGT1_228100	hypothetical protein	-0.245875	0.590681	FALSE	-0.321332	0.593879	FALSE
TGGT1_285950	hypothetical protein	-0.245605	0.913854	FALSE	-0.097279	0.897152	FALSE
TGGT1_272155	hypothetical protein	-0.245375	0.771896	FALSE	0.728603	0.744382	FALSE
TGGT1_257070	hypothetical protein	-0.244754	0.510445	FALSE	-0.305514	0.317609	FALSE
TGGT1_262780	FHA domain-containing protein	-0.244621	0.841641	FALSE	0.538553	0.337781	FALSE
TGGT1_248830	phosphoinositide phospholipase PIPLC	-0.243342	0.747812	FALSE	-0.0239701	0.903774	FALSE
TGGT1_315130	L-isoaspartyl protein carboxyl methyltransferase family protein	-0.243016	0.794225	FALSE	-0.11446	0.834042	FALSE
TGGT1_254500	hypothetical protein	-0.242985	0.768617	FALSE	-0.254058	0.804982	FALSE
TGGT1_227450	hydrolase, NUDIX family protein	-0.242887	0.17543	FALSE	-0.173837	0.641436	FALSE
TGGT1_236010	prenylcysteine oxidase	-0.242598	0.706354	FALSE	-0.384462	0.716949	FALSE
TGGT1_221200B	CW-type Zinc Finger protein	-0.242389	0.687351	FALSE	0.0783792	0.867774	FALSE
TGGT1_211680	protein disulfide isomerase	-0.242333	0.19426	FALSE	-0.176383	0.75974	FALSE
TGGT1_228250	elongation factor Tu GTP binding domain-containing protein	-0.241887	0.849541	FALSE	-0.0568717	0.869154	FALSE
TGGT1_225380	hypothetical protein	-0.241789	0.815638	FALSE	0.0481269	0.869275	FALSE
TGGT1_208580	putative DNA ligase 1	-0.241771	0.863388	FALSE	-0.0329817	0.899027	FALSE
TGGT1_207450	DNA segment, Chr 10, Wayne State University 52, expressed family protein	-0.240842	0.8041	FALSE	0.0160607	0.899261	FALSE
TGGT1_222230	hypothetical protein	-0.240612	0.468872	FALSE	0.0310781	0.913735	FALSE
TGGT1_202950	hypothetical protein	-0.240376	0.62585	FALSE	0.0994632	0.842393	FALSE
TGGT1_291620	hypothetical protein	-0.240245	0.817725	FALSE	-0.0510689	0.899583	FALSE
TGGT1_291600	gamma interferon inducible lysosomal thiol reductase (GILT) protein	-0.239835	0.817015	FALSE	-0.110302	0.863487	FALSE
TGGT1_227952	14-3-3 superfamily protein	-0.239778	0.827172	FALSE	0.140847	0.812072	FALSE
TGGT1_204080	histidine acid phosphatase superfamily protein	-0.2393	0.803691	FALSE	0.218532	0.776687	FALSE
TGGT1_268970	hypothetical protein	-0.239242	0.800422	FALSE	-0.613786	0.353895	FALSE
TGGT1_239752	hypothetical protein	-0.238972	0.701231	FALSE	-0.213215	0.624863	FALSE
TGGT1_235670	hypothetical protein	-0.238576	0.82508	FALSE	0.0329976	0.874479	FALSE
TGGT1_236070	pyrroline-5-carboxylate reductase	-0.238523	0.642115	FALSE	-0.119521	0.901475	FALSE
TGGT1_243210	DUF862 domain-containing protein	-0.237427	0.801407	FALSE	0.0669741	0.844907	FALSE
TGGT1_285660B	DEAD/DEAH box helicase domain-containing protein	-0.237425	0.848531	FALSE	-0.0921647	0.882375	FALSE
TGGT1_269990	hypothetical protein	-0.237218	0.641889	FALSE	-0.056288	0.898592	FALSE
TGGT1_233850	hypothetical protein	-0.236782	0.811821	FALSE	0.154824	0.816657	FALSE
TGGT1_259115	ABC1 family protein	-0.236777	0.83291	FALSE	0.291604	0.859018	FALSE
TGGT1_241850	hypothetical protein	-0.236262	0.798567	FALSE	-0.0219485	0.914519	FALSE
TGGT1_226980	hypothetical protein	-0.236054	0.835351	FALSE	-0.465889	0.73059	FALSE
TGGT1_207640	isoleucyl-tRNA synthetase family protein	-0.235947	0.857558	FALSE	-0.0542157	0.907431	FALSE
TGGT1_314530	RPAP1 family protein	-0.234904	0.755891	FALSE	-0.273129	0.617298	FALSE
TGGT1_271990	hypothetical protein	-0.234128	0.774903	FALSE	-0.295485	0.625604	FALSE
TGGT1_264030	putative aminotransferase	-0.234119	0.774723	FALSE	-0.344302	0.695106	FALSE
TGGT1_259168	hypothetical protein	-0.233713	0.820511	FALSE	-0.557096	0.753974	FALSE
TGGT1_318700	putative eukaryotic initiation factor-6	-0.233603	0.812945	FALSE	-0.260201	0.768427	FALSE
TGGT1_239710	phosphomannomutase	-0.233582	0.829059	FALSE	-0.344182	0.716522	FALSE
TGGT1_268760	hypothetical protein	-0.232469	0.86627	FALSE	0.229472	0.81485	FALSE
TGGT1_214290	DJ-1 family protein	-0.232279	0.733641	FALSE	-0.390909	0.283755	FALSE
TGGT1_254610	Tim10/DDP family zinc finger superfamily protein	-0.232267	0.805922	FALSE	0.0709248	0.874312	FALSE
TGGT1_265240	hypothetical protein	-0.231916	0.809852	FALSE	0.14527	0.859053	FALSE
TGGT1_285520	RNA cap guanine-N2 methyltransferase	-0.231688	0.802935	FALSE	-0.0540724	0.890388	FALSE
TGGT1_312630	putative anonymous antigen-1	-0.23161	0.561235	FALSE	-0.601095	0.0283719	TRUE
TGGT1_208850	SAG-related sequence SRS11	-0.231477	0.80552	FALSE	1.44698	2.19844e-05	TRUE
TGGT1_204060	SNARE domain-containing protein	-0.231142	0.869998	FALSE	-0.0920901	0.900538	FALSE
TGGT1_276890	hypothetical protein	-0.231132	0.66196	FALSE	0.0205981	0.918088	FALSE
TGGT1_313400	DnaJ domain-containing protein	-0.229981	0.468397	FALSE	0.0689376	0.87235	FALSE
TGGT1_208070	inositol polyphosphate kinase	-0.229655	0.821252	FALSE	-0.231385	0.795124	FALSE
TGGT1_238400	endonuclease/exonuclease/phosphatase domain-containing protein	-0.22916	0.822769	FALSE	0.0732113	0.886671	FALSE
TGGT1_287180	hypothetical protein	-0.228741	0.740262	FALSE	-0.199554	0.71822	FALSE
TGGT1_305180	Na+/H+ exchanger NHE3	-0.22808	0.85383	FALSE	0.148662	0.857666	FALSE
TGGT1_271390	hypothetical protein	-0.227467	0.788349	FALSE	0.333132	0.72548	FALSE
TGGT1_222300	hypothetical protein	-0.227205	0.400017	FALSE	-0.120743	0.825783	FALSE
TGGT1_300380	putative endoplasmic reticulum oxidoreductin	-0.227189	0.864893	FALSE	0.0831324	0.885638	FALSE
TGGT1_267420	putative mago nashi family protein 2	-0.226905	0.89119	FALSE	0.0531312	0.903147	FALSE
TGGT1_280600	putative histidyl-tRNA synthetase (HisRS)	-0.226651	0.0169166	FALSE	-0.238003	0.000461141	FALSE
TGGT1_270980	phosphoglycerate mutase family protein	-0.226554	0.865569	FALSE	-0.00503871	0.848164	FALSE
TGGT1_309170	TAF7-like RNA polymerase II TAF7L	-0.226137	0.8268	FALSE	0.131357	0.859719	FALSE
TGGT1_306460	bromodomain-containing protein	-0.226126	0.864471	FALSE	-0.0229146	0.911018	FALSE
TGGT1_226600	putative syntaxin 5	-0.226099	0.847507	FALSE	-0.174979	0.801547	FALSE
TGGT1_316660	cullin family protein	-0.225528	0.841373	FALSE	-0.0790184	0.893307	FALSE
TGGT1_258740	putative eukaryotic initiation factor-2A	-0.225457	0.786989	FALSE	-0.120973	0.909897	FALSE
TGGT1_263450	hypothetical protein	-0.224639	0.841284	FALSE	-0.0602315	0.885915	FALSE
TGGT1_310080	AMP-binding enzyme domain-containing protein	-0.224354	0.252364	FALSE	-0.23404	0.122952	FALSE
TGGT1_279450	putative adenylosuccinate synthetase	-0.224294	0.343224	FALSE	-0.146082	0.733892	FALSE
TGGT1_215890	hypothetical protein	-0.224285	0.839614	FALSE	0.15287	0.84529	FALSE
TGGT1_289070	E1-E2 ATPase subfamily protein	-0.224046	0.868544	FALSE	0.633301	0.692285	FALSE
TGGT1_273885	hypothetical protein	-0.223348	0.866079	FALSE	0.112293	0.858238	FALSE
TGGT1_208710	DNA/RNA non-specific endonuclease	-0.222939	0.818312	FALSE	-0.190181	0.829007	FALSE
TGGT1_225880	UDP-glucose 4-epimerase	-0.222884	0.733264	FALSE	0.0799213	0.875476	FALSE
TGGT1_299050	ribosomal protein RPL17	-0.22288	0.650063	FALSE	-0.0154767	0.918549	FALSE
TGGT1_223485	hypothetical protein	-0.222839	0.827595	FALSE	0.106468	0.857161	FALSE
TGGT1_318460	P-type ATPase of unknown pump specificity (type V) protein	-0.221946	0.757674	FALSE	-0.413933	0.1977	FALSE
TGGT1_312640	hypothetical protein	-0.221554	0.864145	FALSE	-0.246026	0.819071	FALSE
TGGT1_305910	hypothetical protein	-0.221514	0.823767	FALSE	0.0497938	0.913946	FALSE
TGGT1_235470	myosin A	-0.22139	0.651997	FALSE	-0.371991	0.484173	FALSE
TGGT1_272550	hypothetical protein	-0.221371	0.850854	FALSE	-0.00399777	0.905433	FALSE
TGGT1_205180	RNA recognition motif-containing protein	-0.22096	0.739543	FALSE	0.0830133	0.83888	FALSE
TGGT1_262810	iron donor protein CyaY protein	-0.220948	0.841774	FALSE	-0.100408	0.860895	FALSE
TGGT1_220890	hypothetical protein	-0.220667	0.851911	FALSE	-0.542097	0.00339148	FALSE
TGGT1_314820	putative atp synthase F1, epsilon subunit	-0.220362	0.854696	FALSE	-0.0178032	0.877476	FALSE
TGGT1_232120	hypothetical protein	-0.220048	0.844179	FALSE	0.248184	0.384436	FALSE
TGGT1_237820	IMC sub-compartment protein ISP2	-0.218781	0.761468	FALSE	-0.0174062	0.908924	FALSE
TGGT1_223970	putative translation elongation and release factors (gtpases)	-0.218352	0.872696	FALSE	-0.731881	0.809208	FALSE
TGGT1_216510	putative thioredoxin	-0.218261	0.815093	FALSE	-0.0330427	0.91085	FALSE
TGGT1_253290	valyl-tRNA synthetase	-0.217586	0.784462	FALSE	-0.189096	0.859789	FALSE
TGGT1_289010	RNA recognition motif-containing protein	-0.217523	0.783717	FALSE	0.0165994	0.899476	FALSE
TGGT1_290670	leucyl aminopeptidase LAP	-0.217367	0.298021	FALSE	-0.31112	0.300979	FALSE
TGGT1_290720	putative vacuolar proton translocating ATPase subunit	-0.216314	0.702176	FALSE	-0.225318	0.608628	FALSE
TGGT1_305800	6-pyruvoyl tetrahydrobiopterin synthase	-0.216192	0.8587	FALSE	0.0854589	0.898282	FALSE
TGGT1_263530	putative chaperonin	-0.215908	0.690601	FALSE	-0.247479	0.77208	FALSE
TGGT1_249900	putative adenine nucleotide translocator	-0.215837	0.765829	FALSE	-0.241744	0.663765	FALSE
TGGT1_237260	Coiled-coil domain containing 124 family protein	-0.214685	0.846302	FALSE	-0.00421327	0.909724	FALSE
TGGT1_260670	putative centrin	-0.214266	0.885173	FALSE	0.207239	0.330212	FALSE
TGGT1_300350	cysteine desulfurase/selenocysteine lyase family PLP dependent transferase superfamily protein	-0.214053	0.883515	FALSE	0.164943	0.797043	FALSE
TGGT1_273950	putative replication factor C subunit 5	-0.21373	0.823325	FALSE	-0.0467117	0.910553	FALSE
TGGT1_241830	peptidyl-prolyl cis-trans isomerase	-0.213308	0.774271	FALSE	0.0575492	0.91099	FALSE
TGGT1_256970	putative vacuolar ATP synthase subunit A	-0.213254	0.885961	FALSE	-0.142684	0.8528	FALSE
TGGT1_219140	EF-1 guanine nucleotide exchange domain-containing protein	-0.212828	0.869968	FALSE	-0.108291	0.867495	FALSE
TGGT1_309930	melibiase subfamily protein	-0.212701	0.837064	FALSE	-0.449197	0.730461	FALSE
TGGT1_272695	hypothetical protein	-0.212626	0.865344	FALSE	0.068224	0.901646	FALSE
TGGT1_313060	putative eukaryotic translation initiation factor 2B	-0.21252	0.798783	FALSE	-0.167642	0.727731	FALSE
TGGT1_222070	elongation factor Tu GTP binding domain-containing protein	-0.211863	0.880001	FALSE	0.0779422	0.872177	FALSE
TGGT1_306560	hypothetical protein	-0.211134	0.824207	FALSE	-0.0288015	0.903163	FALSE
TGGT1_263220	rhoptry kinase family protein ROP21	-0.210636	0.852685	FALSE	-0.0677305	0.894304	FALSE
TGGT1_203240	hypothetical protein	-0.210634	0.313335	FALSE	-0.146966	0.761367	FALSE
TGGT1_219690	hypothetical protein	-0.209622	0.884137	FALSE	0.0620383	0.89507	FALSE
TGGT1_313180	putative cell-cycle-associated protein kinase PRP4	-0.209605	0.789928	FALSE	-0.0770056	0.859264	FALSE
TGGT1_276190	hypothetical protein	-0.208492	0.84512	FALSE	-0.33737	0.803073	FALSE
TGGT1_294270	histone arginine methyltransferase PRMT4/CARM1	-0.20796	0.878739	FALSE	0.127104	0.862589	FALSE
TGGT1_226550	TBC domain containing protein	-0.207886	0.807711	FALSE	0.0148184	0.916515	FALSE
TGGT1_220350	tRNA ligases class II (D, K and N) domain-containing protein	-0.207843	0.894738	FALSE	0.13935	0.810236	FALSE
TGGT1_267590	hypothetical protein	-0.207196	0.777568	FALSE	0.192077	0.558544	FALSE
TGGT1_255660	EF hand domain-containing protein	-0.20711	0.565874	FALSE	0.00520782	0.909681	FALSE
TGGT1_301390	putative ribosome biogenesis protein BOP1	-0.20709	0.712188	FALSE	-0.085523	0.893688	FALSE
TGGT1_233930	CAF1 family ribonuclease	-0.205964	0.722512	FALSE	-0.127107	0.862018	FALSE
TGGT1_220212	pseudouridine synthase	-0.205328	0.844565	FALSE	-0.457417	0.822546	FALSE
TGGT1_215350	hypothetical protein	-0.205238	0.867867	FALSE	-0.00904625	0.9189	FALSE
TGGT1_306220	hypothetical protein	-0.204664	0.79957	FALSE	-0.113762	0.883898	FALSE
TGGT1_202980	hypothetical protein	-0.204263	0.802244	FALSE	0.118596	0.853526	FALSE
TGGT1_316350	hypothetical protein	-0.2037	0.783301	FALSE	0.028265	0.888196	FALSE
TGGT1_277500	putative 26S proteasome regulatory subunit 7	-0.203413	0.85745	FALSE	-0.109537	0.88262	FALSE
TGGT1_320100	RNA recognition motif-containing protein	-0.20331	0.697553	FALSE	-0.0490427	0.907899	FALSE
TGGT1_291180	hypothetical protein	-0.203197	0.701073	FALSE	-0.434851	0.620106	FALSE
TGGT1_263500	putative vacuolar protein sorting-associated protein 26	-0.202859	0.757466	FALSE	0.0105887	0.918865	FALSE
TGGT1_262070	putative ribosomal rna assembly protein mis3	-0.202645	0.86796	FALSE	0.165652	0.855181	FALSE
TGGT1_305050	putative calmodulin	-0.202642	0.479621	FALSE	-0.145651	0.785447	FALSE
TGGT1_272600	adaptin c-terminal domain-containing protein	-0.202567	0.84366	FALSE	0.24481	0.79156	FALSE
TGGT1_293480	MoeA N-terminal region (domain I and II) domain-containing protein	-0.201779	0.845248	FALSE	0.452884	0.659318	FALSE
TGGT1_215060	putative small GTP-binding protein sar1	-0.201611	0.833453	FALSE	-0.150779	0.769846	FALSE
TGGT1_271820	lipoyltransferase and lipoate-protein ligase subfamily protein	-0.200881	0.91573	FALSE	-0.100814	0.896016	FALSE
TGGT1_218800	hypothetical protein	-0.200707	0.882693	FALSE	-0.084063	0.893367	FALSE
TGGT1_230700	hypothetical protein	-0.199851	0.901043	FALSE	0.331186	0.76495	FALSE
TGGT1_288685	Fe-S protein assembly co-chaperone HscB protein	-0.199757	0.814117	FALSE	-0.0673638	0.886076	FALSE
TGGT1_278500	ribosomal RNA large subunit methyltransferase J protein	-0.198883	0.850141	FALSE	-0.20622	0.838326	FALSE
TGGT1_209280	hypothetical protein	-0.197478	0.766605	FALSE	0.0444627	0.910155	FALSE
TGGT1_207460B	Rab5B protein	-0.196646	0.884563	FALSE	-0.101731	0.849018	FALSE
TGGT1_299110	cleft lip and palate transmembrane protein 1 (clptm1) protein	-0.196445	0.884184	FALSE	-0.102989	0.83009	FALSE
TGGT1_315740	SAG-related sequence SRS54	-0.195574	0.849421	FALSE	0.176275	0.778704	FALSE
TGGT1_228750	calcium dependent protein kinase CDPK7	-0.195352	0.850339	FALSE	0.0407306	0.90731	FALSE
TGGT1_320430	putative cell-cycle-control protein (translation regulation)	-0.194888	0.893548	FALSE	0.113851	0.883009	FALSE
TGGT1_305520	ribosomal protein RPS2	-0.194356	0.834237	FALSE	-0.159284	0.848694	FALSE
TGGT1_229770	hypothetical protein	-0.194311	0.879797	FALSE	0.010737	0.905227	FALSE
TGGT1_312618	hypothetical protein	-0.193293	0.724945	FALSE	-0.0450318	0.910652	FALSE
TGGT1_262060	hypothetical protein	-0.192512	0.862254	FALSE	0.260327	0.476852	FALSE
TGGT1_224200	tRNA pseudouridine synthase	-0.192373	0.723599	FALSE	0.0453405	0.896889	FALSE
TGGT1_313910	RNA recognition motif 2 protein	-0.19227	0.623374	FALSE	-0.241965	0.0711605	FALSE
TGGT1_236220	PCI domain-containing protein	-0.192265	0.858735	FALSE	0.241435	0.454282	FALSE
TGGT1_223125	ubiquitin family protein	-0.191922	0.854846	FALSE	0.228638	0.713647	FALSE
TGGT1_257380	hypothetical protein	-0.191198	0.597597	FALSE	-0.391871	0.0246436	FALSE
TGGT1_278630	tetratricopeptide repeat-containing protein	-0.190919	0.865888	FALSE	-0.38517	0.818838	FALSE
TGGT1_244380	cactin	-0.190635	0.900748	FALSE	-0.141061	0.890917	FALSE
TGGT1_318330	histone lysine acetyltransferase MYST-A	-0.190634	0.816119	FALSE	0.230298	0.794376	FALSE
TGGT1_265870B	pantoate-beta-alanine ligase	-0.190299	0.767759	FALSE	0.0585256	0.893125	FALSE
TGGT1_263090	14-3-3 protein	-0.190197	0.614188	FALSE	-0.188456	0.749047	FALSE
TGGT1_218840	mutS domain protein	-0.189906	0.884492	FALSE	0.174538	0.866016	FALSE
TGGT1_247050	hypothetical protein	-0.188938	0.689411	FALSE	-0.0526243	0.90288	FALSE
TGGT1_268750	putative peptidyl-prolyl cis-trans isomerase E	-0.188536	0.838972	FALSE	0.302764	0.756943	FALSE
TGGT1_289880	hypothetical protein	-0.188282	0.880937	FALSE	-0.0953739	0.847425	FALSE
TGGT1_217600	calcium-dependent protein kinase CDPK9	-0.188166	0.851169	FALSE	-0.0146344	0.91502	FALSE
TGGT1_246550	aspartyl protease ASP3	-0.18791	0.894973	FALSE	0.139776	0.709375	FALSE
TGGT1_288350	hypothetical protein	-0.187543	0.887484	FALSE	-0.0376084	0.908303	FALSE
TGGT1_286530	hypothetical protein	-0.187276	0.892125	FALSE	0.248511	0.768997	FALSE
TGGT1_280560	selenide, water dikinase	-0.186704	0.862186	FALSE	-0.116405	0.899387	FALSE
TGGT1_240860	acyltransferase domain-containing protein	-0.186659	0.777392	FALSE	-0.0743465	0.869002	FALSE
TGGT1_305640	metallo-beta-lactamase domain-containing protein	-0.186659	0.856361	FALSE	0.109718	0.886898	FALSE
TGGT1_216830	DTW domain-containing protein	-0.186585	0.821986	FALSE	0.352532	0.729038	FALSE
TGGT1_319880	MORN repeat-containing protein	-0.186502	0.879822	FALSE	0.357532	0.564558	FALSE
TGGT1_215610	hypothetical protein	-0.186171	0.858381	FALSE	-0.0295596	0.903642	FALSE
TGGT1_203750	hypothetical protein	-0.185192	0.817252	FALSE	-0.0843216	0.882717	FALSE
TGGT1_292235	hypothetical protein	-0.184836	0.878661	FALSE	-0.00536607	0.905385	FALSE
TGGT1_258860	hypothetical protein	-0.184437	0.82221	FALSE	0.155254	0.762873	FALSE
TGGT1_258980	hypothetical protein	-0.184235	0.832014	FALSE	0.0237554	0.88981	FALSE
TGGT1_261070	apicoplast triosephosphate translocator APT1	-0.184053	0.832811	FALSE	0.0772201	0.879669	FALSE
TGGT1_285850	peptidyl-prolyl cis-trans isomerase, FKBP-type domain-containing protein	-0.183919	0.828591	FALSE	0.0431227	0.911934	FALSE
TGGT1_270910	acyltransferase domain-containing protein	-0.183795	0.843139	FALSE	-0.0922654	0.870654	FALSE
TGGT1_269620	hypothetical protein	-0.18379	0.891566	FALSE	0.169751	0.81138	FALSE
TGGT1_213800	putative protein phosphatase 2b regulatory subunit	-0.183381	0.843356	FALSE	-0.603091	0.70327	FALSE
TGGT1_233110	IMP dehydrogenasa	-0.183237	0.398839	FALSE	-0.249342	0.181409	FALSE
TGGT1_266090	hypothetical protein	-0.182053	0.811758	FALSE	0.147213	0.775441	FALSE
TGGT1_320640	peptidylprolyl isomerase domain-containing protein	-0.181952	0.625357	FALSE	-0.155693	0.793395	FALSE
TGGT1_212960B	hypothetical protein	-0.181891	0.877821	FALSE	0.120384	0.748823	FALSE
TGGT1_269140	transport protein particle component, Bet3 domain-containing protein	-0.181826	0.840611	FALSE	0.0902166	0.86024	FALSE
TGGT1_294780	hypothetical protein	-0.181657	0.832463	FALSE	-0.265698	0.825567	FALSE
TGGT1_219750	putative cytochrome c	-0.180912	0.862119	FALSE	-0.0924059	0.872811	FALSE
TGGT1_208530	nicotinate phosphoribosyltransferase	-0.180801	0.88683	FALSE	-0.260024	0.594168	FALSE
TGGT1_281640	hypothetical protein	-0.180393	0.771803	FALSE	0.0335171	0.906466	FALSE
TGGT1_212090	hypothetical protein	-0.180359	0.750269	FALSE	-0.0924661	0.834188	FALSE
TGGT1_266070	ribosomal protein RPL31	-0.180244	0.851482	FALSE	0.146201	0.813317	FALSE
TGGT1_209100	PUB domain-containing protein	-0.180193	0.535854	FALSE	-0.0726335	0.893768	FALSE
TGGT1_234505	putative phenylalanyl-tRNA synthetase alpha chain A	-0.180054	0.772907	FALSE	-0.168398	0.745076	FALSE
TGGT1_239760	ribosomal protein RPL22	-0.179326	0.831864	FALSE	-0.0675273	0.898537	FALSE
TGGT1_299060	sodium/hydrogen exchanger NHE2	-0.179111	0.855515	FALSE	0.134908	0.859754	FALSE
TGGT1_261520	putative nucleolar GTP-binding protein 1	-0.178837	0.818605	FALSE	0.373755	0.269132	FALSE
TGGT1_319910	WD domain, G-beta repeat-containing protein	-0.1785	0.857917	FALSE	0.187971	0.806787	FALSE
TGGT1_242790B	putative trichohyalin	-0.178469	0.784379	FALSE	0.204694	0.716237	FALSE
TGGT1_234390	hypothetical protein	-0.177998	0.857125	FALSE	-0.125106	0.898883	FALSE
TGGT1_268560	XPG N-terminal domain-containing protein	-0.177526	0.878504	FALSE	0.126077	0.85195	FALSE
TGGT1_285840	RAP domain-containing protein	-0.177214	0.898973	FALSE	0.140952	0.828903	FALSE
TGGT1_214210	rRNA pseudouridine synthase	-0.177205	0.868514	FALSE	-0.298975	0.711306	FALSE
TGGT1_210830	RIO1 family protein	-0.177157	0.894718	FALSE	0.0165591	0.908614	FALSE
TGGT1_257640	hypothetical protein	-0.177102	0.826853	FALSE	-0.129364	0.847672	FALSE
TGGT1_255220	AP2 domain transcription factor AP2VIIb-3	-0.176959	0.856288	FALSE	-0.382613	0.561903	FALSE
TGGT1_209290	ribosomal protein RPS28	-0.17689	0.799926	FALSE	0.00712222	0.912709	FALSE
TGGT1_230230	hypothetical protein	-0.1754	0.800775	FALSE	0.0608008	0.894757	FALSE
TGGT1_234220	hypothetical protein	-0.175171	0.847177	FALSE	0.0519489	0.895901	FALSE
TGGT1_206590	calcium-dependent protein kinase CDPK2A	-0.174845	0.472647	FALSE	-0.104886	0.747587	FALSE
TGGT1_363940	putative transmembrane protein	-0.174347	0.75809	FALSE	-0.665383	0.00050565	TRUE
TGGT1_240840	histone lysine demethylase JmjC NO66	-0.174282	0.872782	FALSE	0.295958	0.587432	FALSE
TGGT1_312660	hypothetical protein	-0.174237	0.872119	FALSE	-0.163366	0.889896	FALSE
TGGT1_300200	histone H2AZ	-0.173401	0.891043	FALSE	-0.0951045	0.913085	FALSE
TGGT1_231460	hypothetical protein	-0.173013	0.777656	FALSE	-0.603299	0.676814	FALSE
TGGT1_245500	dipeptidyl peptidase iv (dpp iv) n-terminal region domain-containing protein	-0.172564	0.841596	FALSE	-0.244137	0.821081	FALSE
TGGT1_320300	putative SWI2/SNF2 Brahma	-0.171528	0.831562	FALSE	0.00412053	0.915339	FALSE
TGGT1_315490	rhoptry protein ROP10	-0.17123	0.862857	FALSE	0.0726674	0.900852	FALSE
TGGT1_244530	hypothetical protein	-0.170549	0.864341	FALSE	-0.621458	0.14236	FALSE
TGGT1_310400	glycosyl transferase family 8 protein	-0.170415	0.875805	FALSE	-0.172843	0.840566	FALSE
TGGT1_293690	profilin PRF	-0.169842	0.895012	FALSE	-0.141267	0.885522	FALSE
TGGT1_218950	hypothetical protein	-0.168878	0.880078	FALSE	-0.0049558	0.905543	FALSE
TGGT1_261600	creatinase domain-containing protein	-0.168806	0.893628	FALSE	-0.157013	0.629988	FALSE
TGGT1_222020	phosphoglycerate kinase PGKII	-0.168614	0.834432	FALSE	0.0176774	0.918171	FALSE
TGGT1_285750	6,7-dihydropteridine reductase	-0.168406	0.854659	FALSE	0.173394	0.756523	FALSE
TGGT1_223410	putative eukaryotic initiation factor-4E	-0.167751	0.912235	FALSE	0.166179	0.800986	FALSE
TGGT1_310060	small nuclease	-0.167067	0.64458	FALSE	-0.186267	0.758711	FALSE
TGGT1_229780	GHMP kinase, N-terminal domain-containing protein	-0.166475	0.867214	FALSE	0.1726	0.881088	FALSE
TGGT1_209850	RNA recognition motif-containing protein	-0.166449	0.78561	FALSE	-0.15179	0.819013	FALSE
TGGT1_202300	putative inosine triphosphate pyrophosphatase	-0.166436	0.84173	FALSE	-0.215965	0.611823	FALSE
TGGT1_226680	hypothetical protein	-0.165764	0.872667	FALSE	0.0740955	0.900573	FALSE
TGGT1_320600	cold-shock DNA-binding domain-containing protein	-0.165041	0.727862	FALSE	-0.113074	0.884939	FALSE
TGGT1_205540	DEAD/DEAH box helicase domain-containing protein	-0.164902	0.863289	FALSE	0.0302653	0.90614	FALSE
TGGT1_313580	cytochrome b5 family heme/steroid binding domain-containing protein	-0.16451	0.856871	FALSE	-0.158224	0.607821	FALSE
TGGT1_318430	malate dehydrogenase MDH	-0.164344	0.723328	FALSE	-0.204489	0.795421	FALSE
TGGT1_262610	hypothetical protein	-0.164306	0.854883	FALSE	-0.0774377	0.884374	FALSE
TGGT1_299100	hypothetical protein	-0.163902	0.856471	FALSE	-0.15793	0.870831	FALSE
TGGT1_289360	hypothetical protein	-0.163117	0.833355	FALSE	-0.0627376	0.905211	FALSE
TGGT1_232210	hypothetical protein	-0.162754	0.869184	FALSE	0.172127	0.838696	FALSE
TGGT1_316470	hypothetical protein	-0.162693	0.832164	FALSE	0.165149	0.871067	FALSE
TGGT1_216590	HEAT repeat-containing protein	-0.162424	0.896531	FALSE	0.18818	0.893266	FALSE
TGGT1_225340	hypothetical protein	-0.162274	0.879899	FALSE	-0.519367	0.542092	FALSE
TGGT1_278270	putative nucleolar protein, structural component of H/ACA snoRNP	-0.161648	0.733767	FALSE	-0.132702	0.849981	FALSE
TGGT1_248320	carrier superfamily protein	-0.161184	0.852105	FALSE	-0.10112	0.861271	FALSE
TGGT1_237560	iron-sulfur cluster protein ISCU	-0.161055	0.894423	FALSE	0.803702	0.88023	FALSE
TGGT1_286260	tetratricopeptide repeat-containing protein	-0.160747	0.873381	FALSE	0.00399456	0.900345	FALSE
TGGT1_314270	peptidyl-tRNA hydrolase domain-containing protein	-0.159586	0.823822	FALSE	-0.146873	0.83126	FALSE
TGGT1_244370	putative TDC1	-0.15948	0.882449	FALSE	-0.0754092	0.886739	FALSE
TGGT1_270050	hypothetical protein	-0.159389	0.830702	FALSE	-0.225877	0.853868	FALSE
TGGT1_310610	hypothetical protein	-0.159172	0.830753	FALSE	0.197231	0.820397	FALSE
TGGT1_297730	putative transcription elongation factor 1	-0.158955	0.833993	FALSE	-0.112577	0.852646	FALSE
TGGT1_305010	putative pre-mRNA branch site protein p14	-0.158953	0.849139	FALSE	0.035225	0.90303	FALSE
TGGT1_260820	IMC sub-compartment protein ISP1	-0.158804	0.828851	FALSE	-0.212458	0.691781	FALSE
TGGT1_210820	hypothetical protein	-0.158506	0.863156	FALSE	0.45386	0.508385	FALSE
TGGT1_292055	calcium dependent protein kinase CDPK8	-0.158433	0.873268	FALSE	0.678932	0.880559	FALSE
TGGT1_228400	WD domain, G-beta repeat-containing protein	-0.158431	0.887752	FALSE	-0.290864	0.735265	FALSE
TGGT1_296950	hypothetical protein	-0.158198	0.888373	FALSE	-0.056553	0.900521	FALSE
TGGT1_263060	Proteasome/cyclosome repeat-containing protein	-0.158193	0.831057	FALSE	-0.186896	0.797189	FALSE
TGGT1_211420	RNA recognition motif-containing protein	-0.157764	0.682614	FALSE	-0.295351	0.311185	FALSE
TGGT1_253430	putative asparagine synthetase	-0.157711	0.886168	FALSE	-0.498082	0.210536	FALSE
TGGT1_267710	CPSF A subunit region protein	-0.157677	0.870446	FALSE	0.0565951	0.906202	FALSE
TGGT1_313770	hypothetical protein	-0.157673	0.880052	FALSE	-0.140969	0.902089	FALSE
TGGT1_306660	RNA pseudouridine synthase superfamily protein	-0.157242	0.662161	FALSE	-0.0344427	0.90603	FALSE
TGGT1_304660	prostaglandin-E synthase	-0.157232	0.841951	FALSE	-0.0140939	0.916797	FALSE
TGGT1_211670	S1 RNA binding domain-containing protein	-0.157014	0.865409	FALSE	-0.0663009	0.891545	FALSE
TGGT1_260440	nuclear factor NF3	-0.156881	0.796235	FALSE	-0.267475	0.487316	FALSE
TGGT1_280800	SWI2/SNF2 SRCAP/Ino80	-0.156728	0.874897	FALSE	0.0259527	0.911892	FALSE
TGGT1_203990	rhoptry protein ROP12	-0.155926	0.902259	FALSE	-0.0587256	0.906636	FALSE
TGGT1_289180	putative thioredoxin family redox-active protein	-0.155853	0.835974	FALSE	-0.109703	0.848775	FALSE
TGGT1_228000	putative splicing factor 3A subunit 2	-0.155717	0.823436	FALSE	0.0615038	0.894836	FALSE
TGGT1_254770	Ser/Thr phosphatase family protein	-0.15537	0.8434	FALSE	0.0647949	0.883946	FALSE
TGGT1_311430	fibrillarin	-0.155316	0.810108	FALSE	-0.0339549	0.913365	FALSE
TGGT1_289650	PEP-carboxykinase I	-0.15514	0.600691	FALSE	-0.593497	0.011023	TRUE
TGGT1_258380	elongation factor p (ef-p) kow family domain-containing protein	-0.154973	0.836828	FALSE	0.246025	0.779742	FALSE
TGGT1_269770	WD domain, G-beta repeat-containing protein	-0.154942	0.893003	FALSE	-0.022458	0.914246	FALSE
TGGT1_226410	EF-1 guanine nucleotide exchange domain-containing protein	-0.154348	0.827278	FALSE	-0.25812	0.646353	FALSE
TGGT1_231380	DNA-directed RNA polymerase II RPB4	-0.154336	0.880786	FALSE	0.0411017	0.904763	FALSE
TGGT1_224720	SPOC domain-containing protein	-0.153928	0.887596	FALSE	0.0589682	0.865441	FALSE
TGGT1_214090	signal peptidase	-0.153036	0.590388	FALSE	-0.0873654	0.824316	FALSE
TGGT1_276990	cytochrome b5 family heme/steroid binding domain-containing protein	-0.15298	0.882179	FALSE	0.136529	0.831462	FALSE
TGGT1_249630	glutathione S-transferase, N-terminal domain-containing protein	-0.15253	0.878268	FALSE	-0.425279	0.309745	FALSE
TGGT1_301120	acetyl-CoA acetyltransferase	-0.152052	0.799427	FALSE	0.0825922	0.88279	FALSE
TGGT1_318690	RNA recognition motif-containing protein	-0.152005	0.885429	FALSE	-0.0597685	0.884042	FALSE
TGGT1_219250	acetyltransferase, GNAT family protein	-0.151943	0.860448	FALSE	0.0492473	0.907824	FALSE
TGGT1_261220	transcription elongation factor SPT4	-0.151908	0.829987	FALSE	-0.0242263	0.890452	FALSE
TGGT1_257560	WD domain, G-beta repeat-containing protein	-0.151542	0.826907	FALSE	-0.0252759	0.917647	FALSE
TGGT1_272710	AP2 domain transcription factor AP2VIII-4	-0.151512	0.84379	FALSE	-0.264924	0.213118	FALSE
TGGT1_305260	hypothetical protein	-0.151215	0.881883	FALSE	0.0389573	0.88764	FALSE
TGGT1_226470	hypothetical protein	-0.1508	0.883827	FALSE	0.0989895	0.85345	FALSE
TGGT1_235990	hypothetical protein	-0.150607	0.847631	FALSE	-0.168773	0.850814	FALSE
TGGT1_232270	histidine acid phosphatase superfamily protein	-0.150004	0.893327	FALSE	-0.3998	0.647671	FALSE
TGGT1_240690	S-adenosyl methionine synthetase	-0.149807	0.89464	FALSE	0.181552	0.635214	FALSE
TGGT1_244110	nucleosome assembly protein (nap) protein	-0.149294	0.696416	FALSE	-0.290191	0.674959	FALSE
TGGT1_215380	hypothetical protein	-0.148866	0.871361	FALSE	0.0926454	0.890409	FALSE
TGGT1_312530	splicing factor, CC1 family protein	-0.148769	0.803417	FALSE	0.0232046	0.918112	FALSE
TGGT1_223620	putative SNARE protein	-0.147977	0.880027	FALSE	0.33115	0.423367	FALSE
TGGT1_253030	glycosyl hydrolase, family 31 protein	-0.1479	0.883057	FALSE	-0.378445	0.524833	FALSE
TGGT1_251760	putative subunit of proteaseome activator complex	-0.147856	0.874256	FALSE	-0.166538	0.835878	FALSE
TGGT1_279390	putative proliferation-associated protein 2G4	-0.147008	0.819129	FALSE	-0.438467	0.398249	FALSE
TGGT1_310850	MYND finger domain-containing protein	-0.146789	0.871683	FALSE	-0.195113	0.477778	FALSE
TGGT1_225870	hypothetical protein	-0.146632	0.684208	FALSE	-0.284436	0.292057	FALSE
TGGT1_258630	hypothetical protein	-0.146203	0.884468	FALSE	0.314459	0.851794	FALSE
TGGT1_227790	glycosyltransferase, group 1 family protein	-0.145744	0.895051	FALSE	0.0996287	0.791714	FALSE
TGGT1_312190	hypothetical protein	-0.14562	0.890854	FALSE	0.235592	0.727205	FALSE
TGGT1_216260	putative eukaryotic initiation factor-2B, gamma subunit	-0.145412	0.90283	FALSE	-0.629663	0.141508	FALSE
TGGT1_237570	leucine carboxyl methyltransferase	-0.145295	0.829214	FALSE	-0.11857	0.890664	FALSE
TGGT1_257740	UMP-CMP kinase	-0.145163	0.893748	FALSE	-0.151952	0.705743	FALSE
TGGT1_267700	hypothetical protein	-0.145004	0.881113	FALSE	-0.0591875	0.880484	FALSE
TGGT1_294420	programmed cell death protein 2, c-terminal domain-containing protein	-0.144375	0.769091	FALSE	-0.170041	0.888987	FALSE
TGGT1_211720	AP2 domain transcription factor AP2IV-5	-0.144277	0.842261	FALSE	0.0701852	0.88515	FALSE
TGGT1_224280	CPSF A subunit region protein	-0.143827	0.868268	FALSE	0.356887	0.873011	FALSE
TGGT1_310190	PIK3R4 kinase-related protein (incomplete catalytic triad)	-0.14286	0.811127	FALSE	-0.0729888	0.885056	FALSE
TGGT1_319610	eIF2 kinase IF2K-D (incomplete catalytic triad)	-0.142479	0.886306	FALSE	0.422242	0.588026	FALSE
TGGT1_251550	acyl-coa-binding protein	-0.142296	0.857053	FALSE	0.241396	0.852453	FALSE
TGGT1_288910	DUF866 domain-containing protein	-0.142204	0.839568	FALSE	-0.211163	0.792022	FALSE
TGGT1_230010	hypothetical protein	-0.141574	0.847877	FALSE	-0.101821	0.846803	FALSE
TGGT1_305770	ABC transporter, ATP-binding domain-containing protein	-0.141509	0.881188	FALSE	-0.0956354	0.871566	FALSE
TGGT1_262460	hypothetical protein	-0.141437	0.893347	FALSE	-0.120411	0.890727	FALSE
TGGT1_310430B	Hsp90 domain-containing protein	-0.141279	0.776243	FALSE	-0.149601	0.79415	FALSE
TGGT1_246730	hypothetical protein	-0.141215	0.837205	FALSE	0.0185353	0.877183	FALSE
TGGT1_309400	RecF/RecN/SMC N terminal domain-containing protein	-0.140394	0.834091	FALSE	0.482191	0.764262	FALSE
TGGT1_266435	hypothetical protein	-0.14023	0.858947	FALSE	0.273816	0.364276	FALSE
TGGT1_246982	hypothetical protein	-0.140139	0.675704	FALSE	-0.281519	0.039834	FALSE
TGGT1_306960	phenylalanine--tRNA ligase, beta subunit protein	-0.139654	0.864112	FALSE	-0.263937	0.471706	FALSE
TGGT1_206690	glideosome-associated protein with multiple-membrane spans GAPM2B	-0.139603	0.869245	FALSE	0.0967344	0.881809	FALSE
TGGT1_290240	hypothetical protein	-0.139555	0.881012	FALSE	0.181049	0.804847	FALSE
TGGT1_249910	putative mitochondria-associated granulocyte macrophage CSF signaling molecule	-0.139471	0.864634	FALSE	0.214863	0.813193	FALSE
TGGT1_264880	NEDD8-activating enzyme E1 catalytic subunit	-0.139013	0.870356	FALSE	0.0821693	0.900887	FALSE
TGGT1_310790	hypothetical protein	-0.138478	0.907689	FALSE	-0.351271	0.351919	FALSE
TGGT1_289600	heat shock protein HSP29	-0.138205	0.769186	FALSE	-0.393687	0.000131	FALSE
TGGT1_242830	putative XRN 5'-3' exonuclease	-0.1381	0.90001	FALSE	-0.157158	0.673647	FALSE
TGGT1_242720	aspartyl protease ASP5	-0.138076	0.837674	FALSE	0.328433	0.756733	FALSE
TGGT1_277790	hypothetical protein	-0.137585	0.898719	FALSE	0.210662	0.804644	FALSE
TGGT1_289510	hypothetical protein	-0.137548	0.883683	FALSE	-0.108356	0.853906	FALSE
TGGT1_221170	CAAX metallo endopeptidase	-0.137524	0.901406	FALSE	-0.134478	0.888241	FALSE
TGGT1_234310	hypothetical protein	-0.137485	0.843051	FALSE	-0.0797672	0.870178	FALSE
TGGT1_209880	putative glutamic acid-rcih protein	-0.137073	0.86836	FALSE	-0.973284	0.744034	FALSE
TGGT1_271360	hypothetical protein	-0.13705	0.85022	FALSE	-0.00262873	0.90038	FALSE
TGGT1_242730	guanylate kinase family protein	-0.137015	0.853145	FALSE	-0.209977	0.723734	FALSE
TGGT1_258580	rhoptry protein ROP17	-0.136918	0.90313	FALSE	0.33602	0.0254184	FALSE
TGGT1_248480	ribosomal protein RPS9	-0.136765	0.895863	FALSE	-0.0518271	0.912262	FALSE
TGGT1_310330	hypothetical protein	-0.136432	0.83296	FALSE	0.0200261	0.911851	FALSE
TGGT1_248120	hypothetical protein	-0.136416	0.908124	FALSE	0.072431	0.906326	FALSE
TGGT1_286050	hypothetical protein	-0.136027	0.851599	FALSE	0.067394	0.841105	FALSE
TGGT1_211230	putative eukaryotic initiation factor-2B, alpha subunit	-0.135681	0.872264	FALSE	-0.0434847	0.886283	FALSE
TGGT1_256840	hypothetical protein	-0.135536	0.905591	FALSE	-0.0131744	0.917017	FALSE
TGGT1_231190	arsenite-activated ATPase family protein	-0.135433	0.882228	FALSE	-0.32962	0.651783	FALSE
TGGT1_310460	Rab6	-0.13519	0.818195	FALSE	0.282168	0.621621	FALSE
TGGT1_211350	CBS domain-containing protein	-0.13504	0.873182	FALSE	-0.0664728	0.881512	FALSE
TGGT1_231630	alveolin domain containing intermediate filament IMC4	-0.134832	0.911297	FALSE	-0.15789	0.862556	FALSE
TGGT1_230920	adaptor complexes medium subunit family protein	-0.134683	0.865665	FALSE	0.197738	0.819995	FALSE
TGGT1_253170	putative zinc carboxypeptidase	-0.134357	0.876322	FALSE	0.240464	0.857486	FALSE
TGGT1_250060	DNA-directed RNA polymerase I RPA12	-0.134249	0.844694	FALSE	0.0273019	0.89819	FALSE
TGGT1_262390	TLD protein	-0.134107	0.871537	FALSE	-0.209325	0.758194	FALSE
TGGT1_218940	hypothetical protein	-0.134006	0.889853	FALSE	-0.104959	0.894106	FALSE
TGGT1_232180	UBA/TS-N domain-containing protein	-0.133831	0.901987	FALSE	0.0050852	0.919259	FALSE
TGGT1_308590	Mov34/MPN/PAD-1 family protein	-0.133289	0.860964	FALSE	0.187916	0.696904	FALSE
TGGT1_230030	WD domain, G-beta repeat-containing protein	-0.133228	0.868053	FALSE	-0.513864	0.768807	FALSE
TGGT1_306400	hypothetical protein	-0.132888	0.797844	FALSE	0.191165	0.766895	FALSE
TGGT1_254300	hypothetical protein	-0.132553	0.848734	FALSE	0.119578	0.763965	FALSE
TGGT1_310900	AP2 domain transcription factor AP2XI-2	-0.132411	0.881337	FALSE	0.030589	0.916006	FALSE
TGGT1_251490	ACR, COG2135 domain-containing protein	-0.131458	0.894777	FALSE	-0.00894284	0.917442	FALSE
TGGT1_239930	putative beta-catenin family protein 1	-0.130992	0.8824	FALSE	-0.0388696	0.901526	FALSE
TGGT1_318590	MRP family domain-containing protein	-0.130978	0.896983	FALSE	-0.0895604	0.8906	FALSE
TGGT1_207240	hypothetical protein	-0.130842	0.91145	FALSE	0.22496	0.829936	FALSE
TGGT1_241150	hypothetical protein	-0.130541	0.867464	FALSE	-0.0142081	0.904795	FALSE
TGGT1_313810	transcription initiation factor TFIID complex subunit TAF8	-0.1304	0.862455	FALSE	0.0362314	0.910737	FALSE
TGGT1_268640	BING4CT (NUC141) domain-containing protein	-0.130352	0.838233	FALSE	0.012792	0.89196	FALSE
TGGT1_263750	hypothetical protein	-0.130259	0.887975	FALSE	-0.580104	0.513711	FALSE
TGGT1_249360	RED family protein	-0.129343	0.897227	FALSE	-0.0387352	0.908481	FALSE
TGGT1_215730	putative Gas41	-0.129155	0.900292	FALSE	0.146046	0.826747	FALSE
TGGT1_213730	lanthionine synthetase C family protein	-0.129127	0.884916	FALSE	-0.140363	0.832762	FALSE
TGGT1_318560	ATPase/histidine kinase/DNA gyrase B/HSP90 domain-containing protein	-0.128289	0.883707	FALSE	-0.124581	0.8946	FALSE
TGGT1_299210	CTP synthase	-0.127201	0.776598	FALSE	-0.264494	0.293554	FALSE
TGGT1_259040	hypothetical protein	-0.126535	0.861237	FALSE	-0.0525185	0.894659	FALSE
TGGT1_232540	FAD binding domain-containing protein	-0.126529	0.889444	FALSE	0.0746935	0.883323	FALSE
TGGT1_214930	hypothetical protein	-0.126458	0.909216	FALSE	-0.0981576	0.904182	FALSE
TGGT1_219200	DEAD/DEAH box RNA helicase family protein	-0.12613	0.904843	FALSE	-0.508965	0.825188	FALSE
TGGT1_270880	RNA recognition motif-containing protein	-0.126022	0.75038	FALSE	0.10345	0.702959	FALSE
TGGT1_262690	ribosomal protein RPL27	-0.125999	0.91283	FALSE	0.169275	0.89953	FALSE
TGGT1_289800	hypothetical protein	-0.125876	0.899833	FALSE	-0.0670088	0.909854	FALSE
TGGT1_227610	hypothetical protein	-0.125748	0.765048	FALSE	0.0255159	0.914879	FALSE
TGGT1_255880	hypothetical protein	-0.125342	0.89229	FALSE	0.0668488	0.876646	FALSE
TGGT1_299670	hypothetical protein	-0.125108	0.879128	FALSE	-0.026255	0.907447	FALSE
TGGT1_249550	hypothetical protein	-0.125086	0.824644	FALSE	-0.162983	0.809337	FALSE
TGGT1_257310	hypothetical protein	-0.124978	0.86687	FALSE	0.395783	0.740143	FALSE
TGGT1_258130	Rab1 protein	-0.123628	0.894933	FALSE	-0.0203483	0.908288	FALSE
TGGT1_318640	hypothetical protein	-0.123227	0.83414	FALSE	-0.0765968	0.86151	FALSE
TGGT1_261030	pyridine nucleotide-disulfide oxidoreductase domain-containing protein	-0.123079	0.902997	FALSE	-0.0559642	0.910581	FALSE
TGGT1_218600	RNA recognition motif-containing protein	-0.122999	0.859404	FALSE	0.234996	0.547113	FALSE
TGGT1_225990	acyl transferase domain-containing protein	-0.122762	0.863454	FALSE	0.116756	0.900765	FALSE
TGGT1_316310	superoxide dismutase	-0.121922	0.746337	FALSE	-0.42934	0.308299	FALSE
TGGT1_255690	2-C-methyl-D-erythritol 2,4-cyclodiphosphate synthase domain-containing protein	-0.121907	0.858558	FALSE	0.287912	0.800845	FALSE
TGGT1_227030	hypothetical protein	-0.121711	0.901749	FALSE	-0.225486	0.67421	FALSE
TGGT1_243460	hypothetical protein	-0.120941	0.8503	FALSE	-0.140551	0.595317	FALSE
TGGT1_205720	Adenosine/AMP deaminase domain-containing protein	-0.120772	0.887304	FALSE	0.212627	0.807118	FALSE
TGGT1_275310	hypothetical protein	-0.120678	0.866964	FALSE	-0.281173	0.835013	FALSE
TGGT1_233820	DNA polymerase epsilon subunit B protein	-0.12052	0.897283	FALSE	-0.033336	0.904393	FALSE
TGGT1_286160B	non-specific serine/threonine protein kinase	-0.120508	0.89615	FALSE	-0.241409	0.77309	FALSE
TGGT1_233080	G-patch domain-containing protein	-0.119897	0.901936	FALSE	-0.107482	0.902309	FALSE
TGGT1_235980	ARIADNE family protein	-0.119854	0.895574	FALSE	-0.20219	0.786261	FALSE
TGGT1_243800	putative long-chain fatty acid CoA ligase	-0.119447	0.813502	FALSE	-0.26439	0.370041	FALSE
TGGT1_230160	hypothetical protein	-0.118984	0.810364	FALSE	-0.247071	0.377	FALSE
TGGT1_311220	hypothetical protein	-0.118618	0.863056	FALSE	0.680235	0.00360224	TRUE
TGGT1_273990	CobW/P47K family protein	-0.118494	0.905999	FALSE	-0.038531	0.909868	FALSE
TGGT1_310700	serine/threonine phosophatase PP1	-0.118377	0.749382	FALSE	-0.41374	0.578937	FALSE
TGGT1_240570	hypothetical protein	-0.11762	0.883467	FALSE	0.0367504	0.908762	FALSE
TGGT1_289690	glyceraldehyde-3-phosphate dehydrogenase GAPDH1	-0.117154	0.861815	FALSE	-0.437818	0.359764	FALSE
TGGT1_270620	DEAD/DEAH box helicase domain-containing protein	-0.117132	0.866744	FALSE	0.291606	0.629506	FALSE
TGGT1_285510	hypothetical protein	-0.116925	0.908732	FALSE	-0.112371	0.885383	FALSE
TGGT1_304640	hypothetical protein	-0.116784	0.899494	FALSE	0.156945	0.76436	FALSE
TGGT1_229740	hypothetical protein	-0.11678	0.883443	FALSE	-0.249614	0.795198	FALSE
TGGT1_261960	hypothetical protein	-0.116773	0.867743	FALSE	0.180749	0.78922	FALSE
TGGT1_295360	hypothetical protein	-0.116574	0.844779	FALSE	-0.390746	0.753328	FALSE
TGGT1_239070	hypothetical protein	-0.11585	0.871156	FALSE	-0.0197912	0.908629	FALSE
TGGT1_252390	hypothetical protein	-0.115356	0.885731	FALSE	0.214576	0.801687	FALSE
TGGT1_233245	hypothetical protein	-0.115321	0.86062	FALSE	-0.113023	0.869728	FALSE
TGGT1_209140	anti-silencing protein, ASF1 family protein	-0.11529	0.896112	FALSE	-0.0576212	0.899315	FALSE
TGGT1_229680	hypothetical protein	-0.115001	0.835062	FALSE	0.0756243	0.865376	FALSE
TGGT1_253440	putative cell-cycle-associated protein kinase SRPK	-0.114595	0.880534	FALSE	0.154399	0.726013	FALSE
TGGT1_225360	hypothetical protein	-0.114531	0.886762	FALSE	0.125111	0.83131	FALSE
TGGT1_289300	methionyl-tRNA synthetase	-0.113626	0.878843	FALSE	-0.394013	0.172893	FALSE
TGGT1_223600	hypothetical protein	-0.112592	0.899243	FALSE	0.400158	0.174582	FALSE
TGGT1_284560	ribosomal protein RPL9	-0.11242	0.904441	FALSE	0.179894	0.830804	FALSE
TGGT1_209210	hypothetical protein	-0.112202	0.894462	FALSE	-0.163372	0.885126	FALSE
TGGT1_306590	hypothetical protein	-0.111577	0.865151	FALSE	-0.171108	0.809916	FALSE
TGGT1_294350	DEAD/DEAH box helicase domain-containing protein	-0.11098	0.798998	FALSE	-0.265886	0.519726	FALSE
TGGT1_244600	hypothetical protein	-0.11085	0.870535	FALSE	0.355272	0.776952	FALSE
TGGT1_289830	putative eukaryotic initiation factor-3, delta subunit	-0.110788	0.890558	FALSE	-0.324086	0.0675306	FALSE
TGGT1_210800	putative activator of hsp90 ATPase	-0.110661	0.858274	FALSE	0.00331535	0.915528	FALSE
TGGT1_211700	hypothetical protein	-0.110585	0.90132	FALSE	-0.10015	0.888747	FALSE
TGGT1_202070	hypothetical protein	-0.110425	0.908806	FALSE	-0.122123	0.909969	FALSE
TGGT1_295040	HEAT repeat-containing protein	-0.110315	0.846469	FALSE	-0.194317	0.65412	FALSE
TGGT1_227420	4-hydroxy-3-methylbut-2-enyl diphosphate reductase	-0.11027	0.894855	FALSE	0.0152834	0.908703	FALSE
TGGT1_207990	ribosomal RNA large subunit methyltransferase J protein	-0.110074	0.887282	FALSE	0.339463	0.638006	FALSE
TGGT1_281950	putative membrane protein	-0.109962	0.900556	FALSE	0.0694901	0.888966	FALSE
TGGT1_257750	homocysteine s-methyltransferase domain-containing protein	-0.109741	0.902326	FALSE	-0.124967	0.833797	FALSE
TGGT1_227560	putative IWS1 transcription factor	-0.109586	0.882936	FALSE	0.0746638	0.887952	FALSE
TGGT1_214840	AP2 domain transcription factor AP2X-7	-0.10941	0.832414	FALSE	-0.0235093	0.914648	FALSE
TGGT1_217440	HCNGP family protein	-0.109166	0.886988	FALSE	0.0850461	0.876457	FALSE
TGGT1_263050	ribosomal protein RPL13	-0.109104	0.825513	FALSE	0.0649352	0.879746	FALSE
TGGT1_221410	actin-like protein ALP4	-0.108823	0.865183	FALSE	-0.31209	0.743452	FALSE
TGGT1_223140	tRNA binding domain-containing protein	-0.108433	0.89043	FALSE	-0.195151	0.797553	FALSE
TGGT1_243410	tetratricopeptide repeat-containing protein	-0.107764	0.827648	FALSE	-0.0955677	0.904859	FALSE
TGGT1_259240	ribosomal protein RPS21	-0.107235	0.886648	FALSE	-0.0379686	0.906805	FALSE
TGGT1_216900	cytokine induced apoptosis inhibitor 1 family protein	-0.106825	0.880509	FALSE	-0.179924	0.736379	FALSE
TGGT1_285500	hypothetical protein	-0.106475	0.846969	FALSE	-0.201266	0.705896	FALSE
TGGT1_322000	myosin-light-chain kinase	-0.106043	0.881636	FALSE	0.195687	0.76728	FALSE
TGGT1_239480	RNB family domain-containing protein	-0.105979	0.887101	FALSE	0.0954384	0.906015	FALSE
TGGT1_314830	putative pre-mRNA splicing factor subunit	-0.105527	0.889918	FALSE	-0.092283	0.862623	FALSE
TGGT1_236040	fructose-1,6-bisphosphate aldolase	-0.105526	0.792175	FALSE	-0.27954	0.110752	FALSE
TGGT1_297530	DNA-directed RNA polymerase I RPA2	-0.105284	0.905952	FALSE	-0.0126577	0.91869	FALSE
TGGT1_280550	clathrin adaptor complex small chain subfamily protein	-0.104465	0.896226	FALSE	0.0805105	0.896852	FALSE
TGGT1_279400	putative glutaredoxin	-0.104379	0.893467	FALSE	-0.348928	0.740023	FALSE
TGGT1_236270	hypothetical protein	-0.104376	0.893947	FALSE	-0.159685	0.839887	FALSE
TGGT1_293320	hypothetical protein	-0.103818	0.909173	FALSE	-0.0343692	0.911325	FALSE
TGGT1_261450	hypothetical protein	-0.102922	0.90214	FALSE	-0.0725761	0.907219	FALSE
TGGT1_292010	transcription initiation factor IIB	-0.102632	0.903412	FALSE	0.00085465	0.91568	FALSE
TGGT1_234350	hypothetical protein	-0.102532	0.892372	FALSE	-0.580897	0.572025	FALSE
TGGT1_221390	hypothetical protein	-0.102492	0.897021	FALSE	0.231342	0.781282	FALSE
TGGT1_200460	hypothetical protein	-0.10246	0.882766	FALSE	-0.00191586	0.893044	FALSE
TGGT1_204410	endonuclease/exonuclease/phosphatase family protein	-0.102442	0.895632	FALSE	-0.0259402	0.898006	FALSE
TGGT1_223020	coproporphyrinogen III oxidase	-0.102371	0.890046	FALSE	-0.133595	0.694281	FALSE
TGGT1_235740	hypothetical protein	-0.102315	0.88914	FALSE	0.211333	0.781874	FALSE
TGGT1_315860	EF hand domain-containing protein	-0.102235	0.886943	FALSE	0.0494433	0.90888	FALSE
TGGT1_264970	hypothetical protein	-0.101227	0.854434	FALSE	0.151938	0.823048	FALSE
TGGT1_270530	ubiquitin fusion degradation protein UFD1CY	-0.100996	0.907035	FALSE	-0.0471868	0.908169	FALSE
TGGT1_213392	surface antigen repeat-containing protein	-0.100957	0.818078	FALSE	-0.0772341	0.845966	FALSE
TGGT1_225480	hypothetical protein	-0.100829	0.887146	FALSE	-0.0307348	0.890281	FALSE
TGGT1_305940	peptidyl-prolyl cis-trans isomerase, cyclophilin-type domain-containing protein	-0.100183	0.882007	FALSE	-0.0579117	0.879024	FALSE
TGGT1_214610	hypothetical protein	-0.100034	0.887528	FALSE	0.273676	0.70757	FALSE
TGGT1_298030	putative Ubiquinol-cytochrome c chaperone	-0.0997962	0.864601	FALSE	0.118521	0.85417	FALSE
TGGT1_273690	Wee kinase	-0.0994572	0.891857	FALSE	-0.171892	0.815758	FALSE
TGGT1_315940	putative rhoptry protein	-0.0993092	0.842569	FALSE	0.10129	0.785529	FALSE
TGGT1_254050	optic atrophy 3 protein (opa3) protein	-0.0992057	0.87509	FALSE	0.146717	0.886557	FALSE
TGGT1_321570	beta-hydroxyacyl-acyl carrier protein dehydratase (FABZ)	-0.0991972	0.856507	FALSE	0.023738	0.897785	FALSE
TGGT1_224730	hypothetical protein	-0.0991937	0.900503	FALSE	-0.130324	0.88773	FALSE
TGGT1_258170	hypothetical protein	-0.0990984	0.863189	FALSE	-0.184395	0.734643	FALSE
TGGT1_253070	hydrolase, TatD family protein	-0.0990434	0.897877	FALSE	-0.11024	0.88397	FALSE
TGGT1_209420	hypothetical protein	-0.0988992	0.85492	FALSE	-0.141886	0.79697	FALSE
TGGT1_286580	hypothetical protein	-0.0984873	0.885009	FALSE	-0.314682	0.776509	FALSE
TGGT1_311750	mago binding protein	-0.098451	0.88953	FALSE	0.119717	0.871508	FALSE
TGGT1_201770	putative cullin 3	-0.0984366	0.866586	FALSE	0.172162	0.838603	FALSE
TGGT1_313390	ribosomal protein RPL6	-0.0981496	0.866428	FALSE	0.163108	0.359117	FALSE
TGGT1_259560	endonuclease/exonuclease/phosphatase family protein	-0.0980803	0.866111	FALSE	-0.0860845	0.867712	FALSE
TGGT1_266810	hypothetical protein	-0.0977069	0.866681	FALSE	0.029503	0.875449	FALSE
TGGT1_251730	hypothetical protein	-0.0972781	0.898117	FALSE	0.213492	0.741453	FALSE
TGGT1_223270	hypothetical protein	-0.0968487	0.885453	FALSE	-0.319756	0.731615	FALSE
TGGT1_229450	hypothetical protein	-0.0965562	0.864731	FALSE	-0.2615	0.733011	FALSE
TGGT1_268280	'chromo' (CHRromatin Organization MOdifier) domain-containing protein	-0.0962442	0.896512	FALSE	0.0436314	0.907538	FALSE
TGGT1_290910	hypothetical protein	-0.0961593	0.882105	FALSE	0.158662	0.872032	FALSE
TGGT1_261060	diphthamide biosynthesis protein 2-related domain-containing protein	-0.0960656	0.860689	FALSE	0.0125382	0.877979	FALSE
TGGT1_226960	phosphofructokinase PFKII	-0.0958528	0.857342	FALSE	-0.393241	0.0121832	FALSE
TGGT1_262400	lipase	-0.0956529	0.896795	FALSE	-0.242321	0.16616	FALSE
TGGT1_206540	hypothetical protein	-0.0954038	0.899726	FALSE	-0.0847176	0.880382	FALSE
TGGT1_244390	coatomer epsilon subunit protein	-0.0950203	0.906373	FALSE	-0.147816	0.88171	FALSE
TGGT1_265330	putative cell-cycle-associated protein kinase GSK	-0.0950099	0.899921	FALSE	-0.232642	0.831209	FALSE
TGGT1_314000	putative peptide methionine sulfoxide reductase msrB	-0.0947943	0.867058	FALSE	-0.348939	0.674023	FALSE
TGGT1_280780	dihydrouridine synthase (dus) protein	-0.0947891	0.888417	FALSE	0.402725	0.371951	FALSE
TGGT1_236130	signal recognition particle (SRP9) domain-containing protein	-0.0938522	0.896436	FALSE	-0.177472	0.85226	FALSE
TGGT1_236540	RNA recognition motif-containing protein	-0.0936239	0.892821	FALSE	-0.0260886	0.916416	FALSE
TGGT1_224570	hypothetical protein	-0.0932254	0.866207	FALSE	-0.131791	0.834529	FALSE
TGGT1_251840	hypothetical protein	-0.0928549	0.889573	FALSE	-0.171857	0.83814	FALSE
TGGT1_258050	actin like protein ALP2a	-0.0926495	0.86309	FALSE	-0.0243436	0.915033	FALSE
TGGT1_262935	hypothetical protein	-0.0925939	0.884869	FALSE	0.00452149	0.905512	FALSE
TGGT1_210730	putative ATP-dependent hsl protease ATP-binding subunit hslU	-0.0920492	0.885545	FALSE	-0.012549	0.917333	FALSE
TGGT1_288460	hypothetical protein	-0.0920397	0.805721	FALSE	-0.0187149	0.91842	FALSE
TGGT1_288680	endonuclease IV APN	-0.0910079	0.912371	FALSE	0.158735	0.747474	FALSE
TGGT1_283550	hypothetical protein	-0.0909812	0.871332	FALSE	-0.4327	0.0704329	FALSE
TGGT1_294200	glucose-6-phosphate 1-dehydrogenase	-0.0909692	0.88296	FALSE	-0.458227	1.81363e-07	FALSE
TGGT1_226350	hypothetical protein	-0.090441	0.897395	FALSE	0.631885	0.884728	FALSE
TGGT1_209720	hypothetical protein	-0.0904248	0.896455	FALSE	-0.0143992	0.908836	FALSE
TGGT1_213680	MmgE/PrpD family protein	-0.0899568	0.909333	FALSE	0.0612681	0.895206	FALSE
TGGT1_220360	FAD binding domain-containing protein	-0.0885789	0.906124	FALSE	-0.0327319	0.914674	FALSE
TGGT1_314418	clathrin adaptor complex small chain family protein	-0.0884767	0.870416	FALSE	-0.0998091	0.853754	FALSE
TGGT1_263190	putative adenylosuccinate lyase	-0.0883802	0.905464	FALSE	-0.389141	0.312619	FALSE
TGGT1_292200	RNA recognition motif-containing protein	-0.0878507	0.907869	FALSE	0.216948	0.884232	FALSE
TGGT1_259090	ubiquitin-conjugating enzyme subfamily protein	-0.0878365	0.882081	FALSE	0.0660718	0.870118	FALSE
TGGT1_275568	GPI transamidase subunit PIG-U protein	-0.0870446	0.907416	FALSE	-0.0305428	0.906512	FALSE
TGGT1_249270	putative protein disulfide isomerase-related protein (provisional)	-0.0869697	0.865054	FALSE	-0.165327	0.785365	FALSE
TGGT1_217350	putative methyltransferase MTA70	-0.0867752	0.900713	FALSE	-0.0796976	0.897302	FALSE
TGGT1_247470	putative nucleolar protein	-0.0865285	0.904907	FALSE	-0.175328	0.813687	FALSE
TGGT1_257060	translation initiation factor sui1 protein	-0.0860948	0.871945	FALSE	0.0516271	0.890706	FALSE
TGGT1_268810	ck2 beta subunit	-0.0852165	0.898373	FALSE	-0.128921	0.833256	FALSE
TGGT1_261690	hypothetical protein	-0.0847291	0.866901	FALSE	0.273023	0.782128	FALSE
TGGT1_216660	hypothetical protein	-0.0846352	0.896093	FALSE	-0.0490617	0.881387	FALSE
TGGT1_233160	hypothetical protein	-0.0845598	0.858806	FALSE	-0.079885	0.879694	FALSE
TGGT1_275980	coenzyme q (ubiquinone) biosynthesis protein coq4 protein	-0.0845418	0.871038	FALSE	0.0310753	0.877369	FALSE
TGGT1_207140	SAG-related sequence SRS49B	-0.0844694	0.896946	FALSE	0.709949	0.626831	FALSE
TGGT1_295340	UV excision repair protein Rad23 protein	-0.0844684	0.852183	FALSE	-0.059106	0.906218	FALSE
TGGT1_361650	proteasome/cyclosome repeat protein	-0.083612	0.863981	FALSE	-0.114824	0.858523	FALSE
TGGT1_243280A	Met-10+ like-protein	-0.0832367	0.899333	FALSE	0.307093	0.803004	FALSE
TGGT1_243310	hypothetical protein	-0.0830185	0.890579	FALSE	0.144191	0.883539	FALSE
TGGT1_311100	zinc finger (CCCH type) motif-containing protein	-0.082981	0.896303	FALSE	-0.424923	0.288296	FALSE
TGGT1_280410	3'5'-cyclic nucleotide phosphodiesterase domain-containing protein	-0.0828264	0.898864	FALSE	0.103011	0.892494	FALSE
TGGT1_251500	putative eukaryotic initiation factor-3, subunit 3	-0.082672	0.867245	FALSE	-0.172293	0.842876	FALSE
TGGT1_291300	putative RER1 protein	-0.0826434	0.907325	FALSE	0.0201119	0.914077	FALSE
TGGT1_294790	hypothetical protein	-0.082387	0.893568	FALSE	0.217923	0.782967	FALSE
TGGT1_257990	putative heat shock protein 101	-0.0821129	0.851639	FALSE	-0.202762	0.584738	FALSE
TGGT1_244670	hypothetical protein	-0.082026	0.842701	FALSE	0.558587	0.699803	FALSE
TGGT1_259630	hypothetical protein	-0.0817785	0.907203	FALSE	-0.0239299	0.912628	FALSE
TGGT1_313990	CBF/Mak21 family protein	-0.0814425	0.912425	FALSE	0.0491406	0.909246	FALSE
TGGT1_234280	AMP deaminase	-0.0814418	0.878058	FALSE	-0.00872662	0.915199	FALSE
TGGT1_260470	putative heat shock protein DNAJ pfj4	-0.0814143	0.862522	FALSE	0.162237	0.86765	FALSE
TGGT1_214150	putative mitochondrial inner membrane translocase subunit TIM17	-0.08135	0.886716	FALSE	0.194949	0.791329	FALSE
TGGT1_205320	hypothetical protein	-0.0809221	0.86269	FALSE	-0.327133	0.00516834	FALSE
TGGT1_260190	microneme protein MIC13	-0.0807193	0.87905	FALSE	-0.470474	0.481906	FALSE
TGGT1_313130	hypothetical protein	-0.0806272	0.872206	FALSE	0.0948575	0.801896	FALSE
TGGT1_293330	hypothetical protein	-0.0801398	0.865505	FALSE	0.24955	0.722649	FALSE
TGGT1_254510	ankyrin repeat-containing protein	-0.0797414	0.894992	FALSE	0.110266	0.874647	FALSE
TGGT1_290270	SPRY domain-containing protein	-0.079702	0.910183	FALSE	-0.164115	0.881138	FALSE
TGGT1_280370	hypothetical protein	-0.0790218	0.872293	FALSE	-0.158778	0.643911	FALSE
TGGT1_315080	hypothetical protein	-0.0783102	0.913338	FALSE	-0.0460488	0.913259	FALSE
TGGT1_230980	myosin I	-0.0779668	0.868422	FALSE	0.0458202	0.876268	FALSE
TGGT1_252490	putative vacuolar protein sorting 29	-0.0776268	0.896908	FALSE	0.00612586	0.900063	FALSE
TGGT1_298630	vacuolar transporter chaperone VTC2	-0.0774165	0.897358	FALSE	-0.0459836	0.913801	FALSE
TGGT1_268250	WD domain, G-beta repeat-containing protein	-0.0773987	0.881859	FALSE	0.032623	0.895959	FALSE
TGGT1_300020	ATP-dependent metallopeptidase HflB subfamily protein	-0.0770223	0.898901	FALSE	0.0572729	0.892331	FALSE
TGGT1_237150	putative minor histocompatibility antigen h13	-0.0764992	0.876995	FALSE	-0.111193	0.875914	FALSE
TGGT1_250340	centrin 2	-0.0763274	0.902038	FALSE	-0.0808964	0.883081	FALSE
TGGT1_211040	Sec61beta family protein	-0.0762433	0.90278	FALSE	-0.0884818	0.893246	FALSE
TGGT1_257340	Ras family protein	-0.0759507	0.906155	FALSE	-0.332684	0.856178	FALSE
TGGT1_237870	FYVE zinc finger domain-containing protein	-0.0754626	0.867152	FALSE	0.0692329	0.866333	FALSE
TGGT1_212930	NifU family domain-containing protein	-0.0754527	0.906974	FALSE	0.0584664	0.896625	FALSE
TGGT1_289000	hypothetical protein	-0.0749891	0.897711	FALSE	0.219318	0.621369	FALSE
TGGT1_214575	hypothetical protein	-0.0749044	0.86528	FALSE	-0.114006	0.833404	FALSE
TGGT1_281920	V-type ATPase, D subunit protein	-0.0747229	0.903064	FALSE	-0.135084	0.877343	FALSE
TGGT1_222960	SCY kinase-related protein (incomplete catalytic triad)	-0.0746002	0.881908	FALSE	0.0401517	0.888263	FALSE
TGGT1_313150	DUF89/Fructose bisphosphatase	-0.0738605	0.873975	FALSE	-0.436253	0.699163	FALSE
TGGT1_271100	NUC153 domain-containing protein	-0.0736961	0.904602	FALSE	-0.0410419	0.906264	FALSE
TGGT1_253940	CAM Kinase family, incomplete catalytic triad	-0.0732186	0.84292	FALSE	-0.217538	0.84115	FALSE
TGGT1_253470	alveolin domain containing intermediate filament IMC13	-0.0726843	0.888791	FALSE	-0.0542618	0.890217	FALSE
TGGT1_232730	acyl-CoA:diacylglycerol acyltransferase 1-related enzyme	-0.0726632	0.875063	FALSE	-0.0587752	0.877289	FALSE
TGGT1_299130	hypothetical protein	-0.0720235	0.882912	FALSE	0.0944512	0.857522	FALSE
TGGT1_224650	mRNA capping enzyme, beta chain protein	-0.0719893	0.873891	FALSE	-0.20276	0.83758	FALSE
TGGT1_273110	SAG-related sequence SRS30D	-0.0716147	0.87972	FALSE	0.112622	0.860792	FALSE
TGGT1_306910	hypothetical protein	-0.0713297	0.916956	FALSE	-0.15643	0.907839	FALSE
TGGT1_226720	translin family protein	-0.0712833	0.895767	FALSE	-0.124882	0.860379	FALSE
TGGT1_214230	Dopey, N-terminal domain-containing protein	-0.0712395	0.903395	FALSE	0.0561285	0.907944	FALSE
TGGT1_250800	AP2 domain transcription factor AP2XII-8	-0.0711467	0.904522	FALSE	0.0732794	0.875173	FALSE
TGGT1_236210	putative peptidase M16 family potein	-0.0708634	0.90578	FALSE	-0.00512377	0.917695	FALSE
TGGT1_297245	transporter, major facilitator family protein	-0.0707267	0.870861	FALSE	0.0910766	0.858203	FALSE
TGGT1_313700	hypothetical protein	-0.0706732	0.870088	FALSE	0.120976	0.822881	FALSE
TGGT1_293360	hypothetical protein	-0.0704311	0.916736	FALSE	-0.173451	0.720036	FALSE
TGGT1_242460	mitochondrial carrier superfamily protein	-0.070244	0.897208	FALSE	0.174977	0.673082	FALSE
TGGT1_224600	GTP binding protein	-0.0698137	0.899171	FALSE	0.0717991	0.893105	FALSE
TGGT1_297960B	rhoptry neck protein RON6	-0.0694809	0.908392	FALSE	-0.109478	0.901732	FALSE
TGGT1_260020	hypothetical protein	-0.0694775	0.889875	FALSE	0.412624	0.499126	FALSE
TGGT1_249030	endonuclease/exonuclease/phosphatase family protein	-0.0687175	0.905147	FALSE	-0.181503	0.6819	FALSE
TGGT1_311920	GRAM domain-containing protein	-0.0683937	0.913893	FALSE	-0.0993184	0.906186	FALSE
TGGT1_205600	zinc finger, C3HC4 type (RING finger) domain-containing protein	-0.0682401	0.876132	FALSE	0.0416354	0.87605	FALSE
TGGT1_270930	hypothetical protein	-0.0681963	0.910411	FALSE	0.0702738	0.890515	FALSE
TGGT1_293000	3'5'-cyclic nucleotide phosphodiesterase domain-containing protein	-0.0680827	0.908109	FALSE	-0.307905	0.617812	FALSE
TGGT1_242700	hypothetical protein	-0.0679005	0.868941	FALSE	-0.0875958	0.836875	FALSE
TGGT1_216060	hypothetical protein	-0.06789	0.910083	FALSE	0.0604795	0.908865	FALSE
TGGT1_310290	regulator of chromosome condensation (RCC1) repeat-containing protein	-0.0676373	0.912071	FALSE	-0.0643754	0.907613	FALSE
TGGT1_274070	ThiF family protein	-0.0674682	0.907356	FALSE	0.166423	0.678284	FALSE
TGGT1_253520	U3 small nucleolar RNA-associated protein 6 protein	-0.0673034	0.911102	FALSE	-0.0170993	0.910892	FALSE
TGGT1_269885B	rhoptry metalloprotease toxolysin TLN1	-0.0672704	0.903905	FALSE	0.157328	0.799784	FALSE
TGGT1_309570	DEAD/DEAH box helicase domain-containing protein	-0.067202	0.912452	FALSE	0.0243344	0.916205	FALSE
TGGT1_240590	DNA-directed RNA polymerase II RPB5	-0.0668256	0.905764	FALSE	-0.109429	0.905354	FALSE
TGGT1_231150	hypothetical protein	-0.0667131	0.900678	FALSE	0.00362329	0.905559	FALSE
TGGT1_217430	protease inhibitor PI1	-0.0665546	0.907005	FALSE	-0.666273	0.505474	FALSE
TGGT1_250700	hypothetical protein	-0.0665524	0.898683	FALSE	0.132524	0.656842	FALSE
TGGT1_202760	hypothetical protein	-0.0663447	0.905984	FALSE	0.102721	0.91388	FALSE
TGGT1_247770	hypothetical protein	-0.0657288	0.913032	FALSE	0.168457	0.698038	FALSE
TGGT1_202370	putative T-complex protein 1, epsilon subunit (TCP-1-epsilon)	-0.06566	0.891085	FALSE	-0.395759	0.633567	FALSE
TGGT1_286750	MA3 domain-containing protein	-0.0654646	0.893508	FALSE	-0.224345	0.602082	FALSE
TGGT1_309190	hypothetical protein	-0.0653714	0.910255	FALSE	-0.418166	0.321841	FALSE
TGGT1_320210	WD domain, G-beta repeat domain containing protein	-0.0652481	0.903279	FALSE	0.140618	0.792329	FALSE
TGGT1_269800	putative glutamine-dependent NAD(+) synthetase protein	-0.0651564	0.906342	FALSE	-0.454224	0.0211478	FALSE
TGGT1_314020	hypothetical protein	-0.0651253	0.906667	FALSE	0.552111	0.15768	FALSE
TGGT1_267510	hypothetical protein	-0.0649392	0.887685	FALSE	0.142864	0.787471	FALSE
TGGT1_309580	transporter, major facilitator family protein	-0.0648086	0.844437	FALSE	0.124204	0.853716	FALSE
TGGT1_222900	phosphoserine phosphatase	-0.0641692	0.908451	FALSE	-0.339978	0.698682	FALSE
TGGT1_268960	putative 5'-AMP-activated protein kinase subunit beta-1 family protein	-0.0641262	0.867526	FALSE	0.145773	0.816598	FALSE
TGGT1_248700	alveolin domain containing intermediate filament IMC12	-0.064095	0.908747	FALSE	0.148119	0.778878	FALSE
TGGT1_246460	hypothetical protein	-0.0639943	0.911603	FALSE	-0.0904472	0.859963	FALSE
TGGT1_231350	glucosamine-fructose-6-phosphate aminotransferase	-0.0638457	0.908184	FALSE	0.186228	0.538443	FALSE
TGGT1_209790	radical SAM domain-containing protein	-0.0636842	0.890938	FALSE	0.0546632	0.897969	FALSE
TGGT1_306280	mediator complex subunit MED7	-0.0635972	0.84448	FALSE	-0.221522	0.858983	FALSE
TGGT1_214080	toxofilin	-0.0632079	0.8889	FALSE	0.0518261	0.898025	FALSE
TGGT1_260250	cyclin domain protein, cyclin H family protein	-0.0628606	0.890132	FALSE	-0.283077	0.652423	FALSE
TGGT1_314042	putative cytochrome c1 heme lyase	-0.0626883	0.890175	FALSE	0.0474887	0.894126	FALSE
TGGT1_295370	hypothetical protein	-0.0618643	0.893145	FALSE	0.0542719	0.882498	FALSE
TGGT1_240640	casein kinase I	-0.0618203	0.90323	FALSE	-0.00661137	0.912561	FALSE
TGGT1_223672	3'(2'),5'-bisphosphate nucleotidase	-0.0617818	0.871244	FALSE	-0.302597	0.766991	FALSE
TGGT1_276120	putative histone lysine methyltransferase, SET	-0.0617041	0.887997	FALSE	0.11467	0.865633	FALSE
TGGT1_213740	hypothetical protein	-0.061169	0.904214	FALSE	-0.182236	0.5898	FALSE
TGGT1_242890	hypothetical protein	-0.06102	0.899779	FALSE	-0.0953717	0.898792	FALSE
TGGT1_211090	aminotransferase, class V superfamily protein	-0.0609077	0.901182	FALSE	-0.143825	0.819303	FALSE
TGGT1_238130	hypothetical protein	-0.0607236	0.87643	FALSE	0.994814	0.231747	FALSE
TGGT1_249325	hypothetical protein	-0.0603948	0.869215	FALSE	0.0447188	0.870949	FALSE
TGGT1_294440	NOL1/NOP2/sun family protein	-0.0603104	0.904149	FALSE	-0.0361445	0.91252	FALSE
TGGT1_248500	hypothetical protein	-0.0603055	0.913524	FALSE	0.222313	0.846176	FALSE
TGGT1_278470	hypothetical protein	-0.0602269	0.903047	FALSE	-0.337704	0.49611	FALSE
TGGT1_314740	PSP protein	-0.0594775	0.910695	FALSE	-0.498181	0.878005	FALSE
TGGT1_285830	hypothetical protein	-0.0593997	0.888174	FALSE	-0.41859	0.764163	FALSE
TGGT1_293630	hypothetical protein	-0.0593368	0.91511	FALSE	-0.120281	0.841996	FALSE
TGGT1_234510	ankyrin repeat-containing protein	-0.0591092	0.908644	FALSE	-0.0943016	0.902512	FALSE
TGGT1_306650	hypothetical protein	-0.0588606	0.892001	FALSE	-0.119713	0.865952	FALSE
TGGT1_217570	ribosomal protein RPS27	-0.0588236	0.889314	FALSE	-0.514304	0.720175	FALSE
TGGT1_294280	putative E3 ubiquitin-protein ligase	-0.0587865	0.906451	FALSE	0.0125724	0.914777	FALSE
TGGT1_212130	phospholipase, patatin family protein	-0.0587535	0.907884	FALSE	-0.0370427	0.908258	FALSE
TGGT1_275990	hypothetical protein	-0.0583967	0.905748	FALSE	-0.000707593	0.919432	FALSE
TGGT1_230520	putative cyclophilin 1	-0.0583798	0.914194	FALSE	-0.107686	0.905115	FALSE
TGGT1_257430	hypothetical protein	-0.0581949	0.912493	FALSE	0.158172	0.725079	FALSE
TGGT1_203690	AP2 domain transcription factor AP2VIIa-5	-0.0579847	0.894581	FALSE	0.112287	0.837393	FALSE
TGGT1_232600	phospholipase, patatin family protein	-0.0575087	0.900817	FALSE	0.0409599	0.909926	FALSE
TGGT1_320160A	hypothetical protein	-0.0574931	0.875559	FALSE	0.0334156	0.878163	FALSE
TGGT1_313790	hypothetical protein	-0.0572115	0.896965	FALSE	0.932992	0.240901	FALSE
TGGT1_280730	putative cytosolic fe-s cluster assembling factor nbp35	-0.0570213	0.9041	FALSE	-0.0649936	0.90031	FALSE
TGGT1_282180	hypothetical protein	-0.0566181	0.911116	FALSE	0.0159555	0.91665	FALSE
TGGT1_239310	ribulose 5-phosphate isomerase	-0.0565241	0.906836	FALSE	-0.307414	0.46118	FALSE
TGGT1_222140	DEAD/DEAH box helicase domain-containing protein	-0.0563893	0.898208	FALSE	-0.16863	0.838465	FALSE
TGGT1_297840	DNA primase, large subunit	-0.0562531	0.876754	FALSE	0.671815	0.0191412	TRUE
TGGT1_219130	NADPH-glutathione reductase	-0.0560959	0.901026	FALSE	-0.0106011	0.909231	FALSE
TGGT1_272720	methyltransferase domain-containing protein	-0.0560726	0.905811	FALSE	-0.0976016	0.84495	FALSE
TGGT1_231910	ATP synthase F1 gamma subunit	-0.055904	0.907507	FALSE	-0.0445051	0.89784	FALSE
TGGT1_240400	hypothetical protein	-0.0558467	0.887819	FALSE	0.117537	0.868728	FALSE
TGGT1_253060	WD domain, G-beta repeat-containing protein	-0.0551538	0.897264	FALSE	0.102808	0.873947	FALSE
TGGT1_201710	WD domain, G-beta repeat-containing protein	-0.0550692	0.906389	FALSE	-0.182307	0.859684	FALSE
TGGT1_216650	S15 sporozoite-expressed protein	-0.055002	0.901868	FALSE	-0.108418	0.895997	FALSE
TGGT1_294800B	putative elongation factor 1-alpha (EF-1-ALPHA)	-0.0548855	0.897655	FALSE	-0.418565	0.463121	FALSE
TGGT1_282140	cwf21 protein	-0.0548475	0.911395	FALSE	0.122218	0.882473	FALSE
TGGT1_248890	actin-like protein ALP3b	-0.054755	0.903313	FALSE	-0.0407068	0.912016	FALSE
TGGT1_245470	mitotic checkpoint protein, BUB3 family protein	-0.0546564	0.916465	FALSE	-0.285456	0.693453	FALSE
TGGT1_254660	ankyrin repeat-containing protein	-0.0546263	0.871595	FALSE	-0.186099	0.847052	FALSE
TGGT1_293440	hypothetical protein	-0.054024	0.916093	FALSE	0.262663	0.350595	FALSE
TGGT1_219760	N-acetyltransferase family protein	-0.0540099	0.895594	FALSE	0.217156	0.734018	FALSE
TGGT1_288340	UBX domain-containing protein	-0.0539537	0.896871	FALSE	0.175794	0.883851	FALSE
TGGT1_251885	hypothetical protein	-0.053395	0.888769	FALSE	-0.0330301	0.890621	FALSE
TGGT1_310210	hypothetical protein	-0.0533674	0.915058	FALSE	-0.276471	0.675518	FALSE
TGGT1_213410	putative small nuclear ribonucleoprotein f (snrnp-f)	-0.0531609	0.896644	FALSE	0.0678228	0.898937	FALSE
TGGT1_297830	hypothetical protein	-0.0527578	0.893868	FALSE	-0.0345096	0.909012	FALSE
TGGT1_223610	hypothetical protein	-0.0527554	0.910112	FALSE	0.122608	0.801756	FALSE
TGGT1_259720	hypothetical protein	-0.0526592	0.887191	FALSE	-0.057917	0.891649	FALSE
TGGT1_243590	endonuclease/exonuclease/phosphatase family protein	-0.0526497	0.914116	FALSE	-0.0311916	0.913577	FALSE
TGGT1_223930	RNA recognition motif-containing protein	-0.052295	0.912991	FALSE	-0.000510019	0.919455	FALSE
TGGT1_286120	prolyl endopeptidase	-0.0522485	0.895031	FALSE	-0.266061	0.734268	FALSE
TGGT1_270250	dense granule protein GRA1	-0.0522186	0.908673	FALSE	-0.175996	0.515732	FALSE
TGGT1_288500	FAD Malate-dehydrogenase (MDH-FAD)	-0.0521754	0.906913	FALSE	-0.306117	0.484624	FALSE
TGGT1_202572	ribophorin i protein	-0.052108	0.903014	FALSE	-0.101248	0.863421	FALSE
TGGT1_314970	root hair defective 3 gtp-binding protein (rhd3) protein	-0.0515523	0.908034	FALSE	-0.0682824	0.903527	FALSE
TGGT1_242380	fatty acid elongase	-0.0514006	0.903445	FALSE	0.208981	0.730718	FALSE
TGGT1_214340	hypothetical protein	-0.0513193	0.909983	FALSE	0.055358	0.897914	FALSE
TGGT1_263150	tetratricopeptide repeat-containing protein	-0.0512283	0.902947	FALSE	-0.395776	0.812322	FALSE
TGGT1_259660	orotate phosphoribosyltransferase	-0.0511697	0.913959	FALSE	-0.123984	0.836639	FALSE
TGGT1_314480	hypothetical protein	-0.0509028	0.912139	FALSE	0.15767	0.863553	FALSE
TGGT1_314875	RIC1 protein	-0.0507811	0.911768	FALSE	-0.00910929	0.905179	FALSE
TGGT1_227060	hypothetical protein	-0.0506442	0.907051	FALSE	-0.107013	0.894007	FALSE
TGGT1_313560	putative 60S ribosomal protein L7a	-0.0505489	0.889031	FALSE	-0.0127672	0.892043	FALSE
TGGT1_313970	Phytanoyl-CoA dioxygenase (PhyH) superfamily protein	-0.0504174	0.908526	FALSE	-0.175714	0.800634	FALSE
TGGT1_278890	hypothetical protein	-0.050147	0.914699	FALSE	-0.0107931	0.917078	FALSE
TGGT1_205510	putative nucleolar protein 5	-0.0500204	0.907734	FALSE	-0.00820091	0.914969	FALSE
TGGT1_208510	hypothetical protein	-0.0497289	0.896188	FALSE	0.129076	0.853107	FALSE
TGGT1_288330	putative histone lysine methyltransferase, SET	-0.0494336	0.87261	FALSE	0.0641061	0.875969	FALSE
TGGT1_202530	aspartate-tRNA ligase	-0.0491238	0.901834	FALSE	-0.181459	0.473585	FALSE
TGGT1_224990	hypothetical protein	-0.0489591	0.874786	FALSE	0.0649131	0.869366	FALSE
TGGT1_208490	hypothetical protein	-0.048854	0.892556	FALSE	-0.501169	0.841239	FALSE
TGGT1_289970	hypothetical protein	-0.0486082	0.906713	FALSE	0.0681987	0.893828	FALSE
TGGT1_290290	ubiquitin-activating enzyme E1 family protein	-0.0483784	0.904344	FALSE	-0.18693	0.441032	FALSE
TGGT1_232030	hypothetical protein	-0.0482675	0.888439	FALSE	-0.0871234	0.886191	FALSE
TGGT1_249250	ribosomal protein RPL35A	-0.0480402	0.911004	FALSE	-0.0959959	0.890811	FALSE
TGGT1_204070	YT521-B family protein	-0.0480093	0.88626	FALSE	0.146186	0.84584	FALSE
TGGT1_246970	3'-5' exonuclease domain-containing protein	-0.0474402	0.904003	FALSE	-1.09163	0.831361	FALSE
TGGT1_288570	hypothetical protein	-0.0473376	0.895458	FALSE	-0.0373527	0.898574	FALSE
TGGT1_293510	poly(ADP-ribose) polymerase and DNA-Ligase Zn-finger region domain-containing protein	-0.0469798	0.903097	FALSE	0.0926952	0.840926	FALSE
TGGT1_232190	Sec7 domain-containing protein	-0.0468736	0.916168	FALSE	0.123792	0.841863	FALSE
TGGT1_211060	hypothetical protein	-0.0466576	0.891587	FALSE	-0.871865	0.837814	FALSE
TGGT1_314390	hypothetical protein	-0.0466398	0.907749	FALSE	0.154175	0.812197	FALSE
TGGT1_221922	NifU family domain-containing protein	-0.0465566	0.8779	FALSE	0.178283	0.851755	FALSE
TGGT1_305490	programmed cell death protein 2, c-terminal domain-containing protein	-0.0461636	0.899117	FALSE	0.113173	0.867929	FALSE
TGGT1_260140	phosphomannose isomerase type I protein	-0.0458986	0.915805	FALSE	-0.699962	0.862355	FALSE
TGGT1_227830	putative mitochondrial inner membrane translocase TIM44	-0.0458097	0.90236	FALSE	-0.141594	0.822658	FALSE
TGGT1_268580	hypothetical protein	-0.0456959	0.910496	FALSE	-0.0174184	0.916859	FALSE
TGGT1_227360	ribosomal protein RPL3	-0.0456254	0.915818	FALSE	0.0665147	0.892515	FALSE
TGGT1_310640	phosphorylase family protein	-0.0455237	0.913709	FALSE	-0.658252	0.000657982	TRUE
TGGT1_270810	hypothetical protein	-0.0455215	0.90308	FALSE	-0.243124	0.780429	FALSE
TGGT1_223390	putative activating signal cointegrator 1 complex subunit 3 family 1 ASCC3L1	-0.0452588	0.916317	FALSE	-0.188492	0.664363	FALSE
TGGT1_258640	adenylate kinase superfamily protein	-0.0449876	0.875941	FALSE	-0.0212106	0.847342	FALSE
TGGT1_254380	putative ribosomal protein L11	-0.0448352	0.874952	FALSE	0.125458	0.837158	FALSE
TGGT1_205380	fructose-bisphospatase I	-0.0447821	0.914725	FALSE	-0.167674	0.796014	FALSE
TGGT1_318490	hypothetical protein	-0.0445963	0.885569	FALSE	-0.0486203	0.883419	FALSE
TGGT1_278740	diaminopimelate decarboxylase	-0.0443887	0.904667	FALSE	-0.170932	0.891064	FALSE
TGGT1_209030	actin ACT1	-0.0441646	0.915943	FALSE	-0.237281	0.882546	FALSE
TGGT1_269450	hypothetical protein	-0.0436668	0.91218	FALSE	-0.026375	0.916292	FALSE
TGGT1_294630	hypothetical protein	-0.0436316	0.918041	FALSE	-0.00356081	0.919282	FALSE
TGGT1_251690	putative seryl-tRNA synthetase, cytoplasmic	-0.043564	0.911032	FALSE	-0.391527	0.386267	FALSE
TGGT1_219440	hypothetical protein	-0.0431179	0.913643	FALSE	0.160047	0.842437	FALSE
TGGT1_203180	leucine rich repeat-containing protein	-0.0428946	0.891274	FALSE	-0.205887	0.818663	FALSE
TGGT1_232650	hypothetical protein	-0.0425756	0.891628	FALSE	0.0386306	0.875284	FALSE
TGGT1_254570	hypothetical protein	-0.0424929	0.915918	FALSE	0.145192	0.840881	FALSE
TGGT1_233500	triose-phosphate isomerase TPI-II	-0.0423508	0.913656	FALSE	0.0870086	0.860171	FALSE
TGGT1_264690	putative cyclin 4	-0.0422934	0.890111	FALSE	0.0889564	0.876349	FALSE
TGGT1_321360	clustered-asparagine-rich protein	-0.0420086	0.906233	FALSE	-0.0954521	0.84849	FALSE
TGGT1_226000	putative ATP synthase	-0.0419907	0.909478	FALSE	-0.174289	0.738456	FALSE
TGGT1_290990	HEAT repeat-containing protein	-0.0418943	0.874507	FALSE	0.158405	0.821535	FALSE
TGGT1_320015	hypothetical protein	-0.0418802	0.897469	FALSE	-0.105562	0.861917	FALSE
TGGT1_236930	hypothetical protein	-0.0417289	0.913312	FALSE	-0.225287	0.72588	FALSE
TGGT1_251810	putative translation initiation factor eIF-5A	-0.041685	0.910098	FALSE	-0.388373	0.611294	FALSE
TGGT1_265520	hypothetical protein	-0.0416287	0.910567	FALSE	-0.00884629	0.917345	FALSE
TGGT1_232230	ribosomal protein RPL30	-0.0416212	0.906867	FALSE	-0.357547	0.52869	FALSE
TGGT1_283510	hypothetical protein	-0.041252	0.918207	FALSE	0.130886	0.815275	FALSE
TGGT1_263280	hypothetical protein	-0.0409098	0.897432	FALSE	0.0405271	0.89509	FALSE
TGGT1_306630	tRNA methyltransferase complex GCD14 subunit protein	-0.0408299	0.903544	FALSE	0.264629	0.739061	FALSE
TGGT1_276220	hypothetical protein	-0.0407597	0.877049	FALSE	1.18567	0.647233	FALSE
TGGT1_250880	kinase, pfkB family protein	-0.0406746	0.908273	FALSE	-0.320188	0.518136	FALSE
TGGT1_223490	hypothetical protein	-0.0403516	0.87358	FALSE	0.24538	0.761871	FALSE
TGGT1_221522	adaptor complexes medium subunit family protein	-0.0403224	0.910624	FALSE	-0.106986	0.873125	FALSE
TGGT1_237250	hypothetical protein	-0.0402213	0.913498	FALSE	0.013601	0.918337	FALSE
TGGT1_285200	cleavage and polyadenylation specifity factor protein	-0.0401028	0.913445	FALSE	-0.118808	0.892166	FALSE
TGGT1_263180	myosin D	-0.0400085	0.91359	FALSE	-0.123548	0.861374	FALSE
TGGT1_259650	hypothetical protein	-0.0399048	0.873665	FALSE	0.13905	0.812509	FALSE
TGGT1_259640	nucleoporin autopeptidase	-0.0398557	0.913152	FALSE	0.0382297	0.914024	FALSE
TGGT1_294190	enoyl-CoA hydratase/isomerase family protein	-0.039718	0.898647	FALSE	-0.187957	0.726279	FALSE
TGGT1_316100	queuine trna-ribosyltransferase domain-containing protein	-0.0396316	0.876673	FALSE	0.0328528	0.875504	FALSE
TGGT1_313860	regulator of chromosome condensation (RCC1) repeat-containing protein	-0.0394645	0.904409	FALSE	-0.216356	0.297278	FALSE
TGGT1_244550	hypothetical protein	-0.0394123	0.897376	FALSE	0.0656679	0.877768	FALSE
TGGT1_227920	hypothetical protein	-0.0392999	0.888703	FALSE	-0.0746781	0.884065	FALSE
TGGT1_255980	hypothetical protein	-0.0392696	0.91061	FALSE	-0.158646	0.834723	FALSE
TGGT1_266460	putative small ubiquitin family modifier	-0.0390815	0.899904	FALSE	-0.120899	0.817489	FALSE
TGGT1_230580	hypothetical protein	-0.0390486	0.905795	FALSE	-0.0493561	0.903478	FALSE
TGGT1_209600	hypothetical protein	-0.0390168	0.91583	FALSE	-0.30886	0.61523	FALSE
TGGT1_269740	R3H domain-containing protein	-0.0387967	0.875531	FALSE	0.324626	0.743335	FALSE
TGGT1_279330	DEAD/DEAH box helicase family protein	-0.0379934	0.902763	FALSE	-0.037567	0.902629	FALSE
TGGT1_218270	hypothetical protein	-0.0379208	0.887707	FALSE	0.26717	0.543537	FALSE
TGGT1_308870	hypothetical protein	-0.0377598	0.911686	FALSE	-0.0279134	0.918005	FALSE
TGGT1_209080	transport protein particle (trapp) component, bet3 protein	-0.0377015	0.89231	FALSE	0.0192022	0.892104	FALSE
TGGT1_292300	DNA-directed RNA polymerase III RPC8	-0.0375233	0.906698	FALSE	0.0280134	0.90168	FALSE
TGGT1_267350	LSM domain-containing protein	-0.0374293	0.887169	FALSE	-0.0266214	0.899297	FALSE
TGGT1_229630	eIF2 kinase IF2K-A (incomplete catalytic triad)	-0.0373604	0.913179	FALSE	-0.232906	0.461666	FALSE
TGGT1_275750	putative small nuclear ribonucleoprotein E	-0.0373216	0.891794	FALSE	0.0465873	0.889746	FALSE
TGGT1_202390	S15 sporozoite-expressed protein	-0.0372776	0.918372	FALSE	-0.255551	0.856799	FALSE
TGGT1_221870	hypothetical protein	-0.0371387	0.909739	FALSE	0.106459	0.828225	FALSE
TGGT1_250830	SAC3/GANP family protein	-0.0371214	0.913392	FALSE	-0.111249	0.863123	FALSE
TGGT1_288240	hypothetical protein	-0.0365978	0.875778	FALSE	-0.257284	0.8103	FALSE
TGGT1_234490	kelch repeat-containing protein	-0.0365501	0.913564	FALSE	-0.143888	0.851011	FALSE
TGGT1_263440	hypothetical protein	-0.0365183	0.902864	FALSE	0.252323	0.273794	FALSE
TGGT1_225890	hypothetical protein	-0.0364746	0.912289	FALSE	-0.107528	0.840023	FALSE
TGGT1_202830	putative Elicitor-responsive protein	-0.0364643	0.912411	FALSE	-0.253059	0.626586	FALSE
TGGT1_242790A	putative trichohyalin	-0.0363615	0.875832	FALSE	-0.118902	0.882154	FALSE
TGGT1_260010	acetyltransferase, GNAT family protein	-0.0361196	0.911589	FALSE	-0.0388122	0.909085	FALSE
TGGT1_232440	Brf1p family coiled coil protein	-0.0360352	0.916932	FALSE	-0.0794208	0.912533	FALSE
TGGT1_210390	WD domain, G-beta repeat-containing protein	-0.0354686	0.889335	FALSE	-0.241169	0.776065	FALSE
TGGT1_320670	putative vacuolar protein sorting 16	-0.0354591	0.903362	FALSE	0.0225707	0.903379	FALSE
TGGT1_313240	putative ethylene-responsive RNA helicase	-0.0354585	0.902964	FALSE	-0.0456024	0.902072	FALSE
TGGT1_228330	NLI interacting factor family phosphatase	-0.0352554	0.87586	FALSE	-0.134945	0.852992	FALSE
TGGT1_280480	EF hand domain-containing protein	-0.0352531	0.891211	FALSE	0.222009	0.788587	FALSE
TGGT1_289550	WD domain, G-beta repeat-containing protein	-0.035151	0.906295	FALSE	-0.105114	0.84405	FALSE
TGGT1_228300	CCDC25 protein	-0.0347982	0.898556	FALSE	-0.131774	0.804304	FALSE
TGGT1_222040	Ran-interacting Mog1 protein	-0.0347097	0.89098	FALSE	-0.481884	0.731231	FALSE
TGGT1_295320	putative embryo sac development arrest EDA7	-0.0345342	0.890536	FALSE	-0.0452885	0.885313	FALSE
TGGT1_214200	WD domain, G-beta repeat-containing protein	-0.034495	0.913471	FALSE	-0.213005	0.818954	FALSE
TGGT1_297720	trehalose-phosphatase	-0.0343957	0.912547	FALSE	-0.455667	0.426106	FALSE
TGGT1_219150	zinc finger, zz type domain-containing protein	-0.0343252	0.908318	FALSE	0.00894553	0.915097	FALSE
TGGT1_243540	WD domain, G-beta repeat-containing protein	-0.0342045	0.914441	FALSE	-0.0536539	0.899458	FALSE
TGGT1_308890	transcription elongation factor SPT6	-0.0341839	0.915326	FALSE	-0.120091	0.742867	FALSE
TGGT1_225260	DNA-directed RNA polymerase II RPB1	-0.0340969	0.915931	FALSE	0.0782456	0.86421	FALSE
TGGT1_309120	ribosomal protein RPL4	-0.0340861	0.91044	FALSE	0.0190599	0.917957	FALSE
TGGT1_225125	pre-rRNA processing protein	-0.0339911	0.914661	FALSE	0.106469	0.683502	FALSE
TGGT1_219190	nuclear movement protein domain containing protein	-0.0339138	0.888483	FALSE	0.129962	0.82249	FALSE
TGGT1_202870	SAP domain-containing protein	-0.0337179	0.911534	FALSE	0.000902911	0.919386	FALSE
TGGT1_321560	zinc knuckle domain-containing protein	-0.033598	0.912043	FALSE	-0.0612863	0.89808	FALSE
TGGT1_306190	hypothetical protein	-0.0335601	0.91203	FALSE	0.455676	6.74491e-05	FALSE
TGGT1_247020	putative high mobility group protein b1	-0.0335342	0.877715	FALSE	0.190803	0.859123	FALSE
TGGT1_316530	putative myosin heavy chain	-0.0330698	0.907477	FALSE	0.223208	0.806256	FALSE
TGGT1_313190	Rab18/RabC-family small GTPase	-0.0330303	0.915793	FALSE	-0.240676	0.790163	FALSE
TGGT1_254720	dense granule protein GRA8	-0.032947	0.910765	FALSE	-0.630741	0.0137312	TRUE
TGGT1_265150	hypothetical protein	-0.0328895	0.915717	FALSE	-0.207302	0.728255	FALSE
TGGT1_254370	guanylyl cyclase	-0.0326937	0.915755	FALSE	-0.128179	0.821817	FALSE
TGGT1_236620	protein kinase (incomplete catalytic triad)	-0.0315358	0.907974	FALSE	-0.16461	0.774632	FALSE
TGGT1_273850	hypothetical protein	-0.0311654	0.914918	FALSE	-0.542655	0.388692	FALSE
TGGT1_209160	myristoyl CoA:protein N-myristoyltransferase	-0.030619	0.918278	FALSE	-0.17118	0.681363	FALSE
TGGT1_309200	zinc finger (CCCH type) motif-containing protein	-0.0305274	0.911644	FALSE	0.171293	0.780344	FALSE
TGGT1_219300	ran binding protein	-0.0302167	0.913749	FALSE	-0.0413541	0.914259	FALSE
TGGT1_268990	hypothetical protein	-0.0300723	0.889227	FALSE	0.0302735	0.887394	FALSE
TGGT1_268840	putative N6-adenosine-methyltransferase	-0.0298881	0.898774	FALSE	-0.0834147	0.881462	FALSE
TGGT1_223040	hypothetical protein	-0.0298163	0.912357	FALSE	0.0253361	0.914738	FALSE
TGGT1_286210	protein phosphatase 4, catalytic subunit	-0.029733	0.908333	FALSE	-0.0846569	0.883154	FALSE
TGGT1_226830	DnaK family protein	-0.0296876	0.916155	FALSE	-0.104745	0.860861	FALSE
TGGT1_254120	putative autophagy-related protein 8 atg8	-0.0296326	0.908362	FALSE	0.0419609	0.897133	FALSE
TGGT1_264000	aldehyde dehydrogenase	-0.0294019	0.904052	FALSE	0.209857	0.482361	FALSE
TGGT1_256090	glycerophosphodiester phosphodiesterase family protein	-0.02934	0.914337	FALSE	-0.133966	0.813933	FALSE
TGGT1_260660	putative 50S ribosomal protein L23	-0.0289477	0.876592	FALSE	0.0673943	0.864243	FALSE
TGGT1_271910	DnaJ domain-containing protein	-0.0287753	0.903246	FALSE	-0.168575	0.810873	FALSE
TGGT1_240220	hypothetical protein	-0.0287388	0.913352	FALSE	-0.0767744	0.886784	FALSE
TGGT1_208500	protein phosphatase 2C domain-containing protein	-0.0287247	0.907386	FALSE	-0.0712439	0.875394	FALSE
TGGT1_304650	histidine acid phosphatase superfamily protein	-0.0285197	0.916944	FALSE	-0.306088	0.314764	FALSE
TGGT1_216870	DNA excision repair helicase	-0.0284763	0.877662	FALSE	0.506009	0.714082	FALSE
TGGT1_228490	hypothetical protein	-0.0283592	0.913867	FALSE	-0.189509	0.767472	FALSE
TGGT1_312400	putative exosomal 3'-5' exoribonuclease complex subunit	-0.0280257	0.904506	FALSE	0.282539	0.741926	FALSE
TGGT1_316230	putative SAC1 phosphoinositide phosphatase	-0.0276225	0.912002	FALSE	0.0282155	0.907583	FALSE
TGGT1_246510	protein phosphatase 2a regulatory b subunit (b56 family) protein	-0.0272749	0.89841	FALSE	0.0578522	0.894324	FALSE
TGGT1_309800	RNA recognition motif-containing protein	-0.0267588	0.898245	FALSE	0.14053	0.895748	FALSE
TGGT1_273560	putative kinesin heavy chain	-0.0260639	0.913604	FALSE	0.151853	0.495242	FALSE
TGGT1_206480	hypothetical protein	-0.0259965	0.890345	FALSE	0.027403	0.891295	FALSE
TGGT1_214260	putative alpha-glucan water dikinase 1	-0.0259049	0.91618	FALSE	-0.219534	0.608359	FALSE
TGGT1_313350	hypothetical protein	-0.0258035	0.890473	FALSE	0.174571	0.758298	FALSE
TGGT1_286090	putative translation initiation factor SUI1	-0.0257299	0.876511	FALSE	0.101635	0.868697	FALSE
TGGT1_270865	putative adenylate cyclase	-0.0257089	0.918029	FALSE	-0.168169	0.499982	FALSE
TGGT1_232340	protein phosphatase 2C domain-containing protein	-0.0256626	0.91623	FALSE	-0.29244	0.211393	FALSE
TGGT1_283740	RNA recognition motif-containing protein	-0.0251887	0.908228	FALSE	0.0476109	0.906898	FALSE
TGGT1_314860	zinc knuckle domain-containing protein	-0.0246766	0.912275	FALSE	0.00665066	0.909435	FALSE
TGGT1_244020	activator of hsp90 atpase 1 family protein	-0.0244694	0.914428	FALSE	-0.0756239	0.89594	FALSE
TGGT1_290600	succinyl-CoA-synthetase alpha SCSA	-0.023916	0.918325	FALSE	-0.414069	0.553762	FALSE
TGGT1_227870	Tim10/DDP family zinc finger superfamily protein	-0.0237247	0.891919	FALSE	-0.0551405	0.88692	FALSE
TGGT1_297800	RecF/RecN/SMC N terminal domain-containing protein	-0.023364	0.912763	FALSE	0.0578221	0.911367	FALSE
TGGT1_278490	Zn-finger, RING domain containing protein	-0.0233088	0.905258	FALSE	-0.0761987	0.897525	FALSE
TGGT1_306270	hypothetical protein	-0.0226006	0.900257	FALSE	-0.0221411	0.898098	FALSE
TGGT1_222952	phosphohistidine phosphatase	-0.0223859	0.914363	FALSE	-0.161732	0.677918	FALSE
TGGT1_300030	hypothetical protein	-0.0223471	0.878111	FALSE	0.27626	0.789457	FALSE
TGGT1_228770	hypothetical protein	-0.0222718	0.914467	FALSE	0.0590851	0.895786	FALSE
TGGT1_262880	hypothetical protein	-0.0221631	0.912207	FALSE	0.108797	0.894502	FALSE
TGGT1_215300	hypothetical protein	-0.0218285	0.877129	FALSE	0.0939419	0.856653	FALSE
TGGT1_313100	signal recognition particle SRP54 protein	-0.0215329	0.916403	FALSE	0.000790594	0.917838	FALSE
TGGT1_203160	hypothetical protein	-0.0214819	0.878321	FALSE	-0.289595	0.787391	FALSE
TGGT1_209240	RNA methyltransferase	-0.021367	0.891337	FALSE	-0.224452	0.840205	FALSE
TGGT1_235160	hypothetical protein	-0.0209837	0.916379	FALSE	-0.22381	0.448238	FALSE
TGGT1_249390	glutamate/leucine/phenylalanine/valine dehydrogenase family protein	-0.0209205	0.914298	FALSE	-0.363298	0.168677	FALSE
TGGT1_264130	hypothetical protein	-0.0201418	0.909041	FALSE	0.0351057	0.895825	FALSE
TGGT1_203490	GNL3L/Grn1 GTPase	-0.020031	0.916662	FALSE	0.164377	0.817902	FALSE
TGGT1_305270	hypothetical protein	-0.0194068	0.918017	FALSE	0.219729	0.362991	FALSE
TGGT1_232380	WD domain, G-beta repeat-containing protein	-0.0193118	0.918076	FALSE	-0.0130312	0.915122	FALSE
TGGT1_267600	FHA domain-containing protein	-0.0192185	0.918783	FALSE	0.107639	0.896474	FALSE
TGGT1_230940	hypothetical protein	-0.0189906	0.908437	FALSE	0.272679	0.000158508	FALSE
TGGT1_267100	protein phosphatase 2C domain-containing protein	-0.0189053	0.918231	FALSE	-0.142981	0.618068	FALSE
TGGT1_226030	AGC kinase	-0.0187886	0.916081	FALSE	0.0701738	0.898465	FALSE
TGGT1_241240	hypothetical protein	-0.0183576	0.911561	FALSE	-0.230814	0.716665	FALSE
TGGT1_253800	putative ribosomal protein L15	-0.0183542	0.89276	FALSE	-0.00958881	0.879154	FALSE
TGGT1_231080	ribosomal protein RPL38	-0.0183391	0.912669	FALSE	0.196027	0.827119	FALSE
TGGT1_207830	MORN repeat-containing protein	-0.0182966	0.915186	FALSE	0.219261	0.780856	FALSE
TGGT1_252510	hypothetical protein	-0.0182001	0.91649	FALSE	-0.28108	0.133818	FALSE
TGGT1_255350	putative ATPase	-0.0179048	0.918526	FALSE	0.1321	0.896207	FALSE
TGGT1_224520	alveolin domain containing intermediate filament IMC8	-0.017381	0.878137	FALSE	-0.199181	0.852415	FALSE
TGGT1_232280	hypothetical protein	-0.0170239	0.91785	FALSE	0.0455106	0.905968	FALSE
TGGT1_208750	RWD domain-containing protein	-0.016973	0.892022	FALSE	-0.263246	0.74074	FALSE
TGGT1_315760	AP2 domain transcription factor AP2XI-4	-0.0169342	0.912439	FALSE	0.0464598	0.903937	FALSE
TGGT1_260320	Noc2p family protein	-0.0169297	0.918313	FALSE	0.0101692	0.919167	FALSE
TGGT1_230710	cell division protein CDC48	-0.0167667	0.892597	FALSE	0.218092	0.766798	FALSE
TGGT1_202230	histone deacetylase HDAC5	-0.0167205	0.91457	FALSE	-0.169019	0.527924	FALSE
TGGT1_306540	phosphotransferase enzyme family protein	-0.0162616	0.899207	FALSE	0.217262	0.855218	FALSE
TGGT1_203480	hypothetical protein	-0.0158349	0.916625	FALSE	-0.197682	0.577073	FALSE
TGGT1_247690	phospholipid-translocating P-type ATPase, flippase subfamily protein	-0.0157172	0.915224	FALSE	-0.637148	0.884681	FALSE
TGGT1_218250	TAP42 family protein	-0.0155288	0.914493	FALSE	-0.00983775	0.914931	FALSE
TGGT1_315810	tRNA nucleotidyltransferase/poly(A) polymerase family protein	-0.0152918	0.917127	FALSE	-0.404363	0.82176	FALSE
TGGT1_288580	putative RNA methylase	-0.015084	0.878999	FALSE	0.235929	0.773637	FALSE
TGGT1_288750	ubiquinol-cytochrome c reductase	-0.0150694	0.909507	FALSE	0.088387	0.900275	FALSE
TGGT1_240060	hypothetical protein	-0.014832	0.918124	FALSE	-0.52883	2.27764e-08	FALSE
TGGT1_212220	hypothetical protein	-0.0147107	0.912098	FALSE	-0.0300386	0.918219	FALSE
TGGT1_226430	reticulon protein	-0.0144026	0.90926	FALSE	-0.516768	0.824862	FALSE
TGGT1_242660	putative vacuolar sorting protein 35	-0.0139813	0.918923	FALSE	0.114935	0.906311	FALSE
TGGT1_247380	hypothetical protein	-0.0139766	0.918596	FALSE	0.0190812	0.917357	FALSE
TGGT1_301180	SAG-related sequence SRS19F	-0.0139335	0.918725	FALSE	-0.233909	0.603188	FALSE
TGGT1_299250	hypothetical protein	-0.0136599	0.917115	FALSE	0.0429459	0.914155	FALSE
TGGT1_226080A	polyA polymerase	-0.0135141	0.908982	FALSE	-0.00195188	0.909825	FALSE
TGGT1_306920	hypothetical protein	-0.013114	0.878713	FALSE	-0.121553	0.866048	FALSE
TGGT1_319300	hypothetical protein	-0.0128904	0.909187	FALSE	0.05454	0.909997	FALSE
TGGT1_253350	hypothetical protein	-0.0128193	0.899939	FALSE	-0.256699	0.838557	FALSE
TGGT1_231890	putative beta-ketoacyl-acyl carrier protein synthase III	-0.0125328	0.878635	FALSE	0.0585514	0.882253	FALSE
TGGT1_244000	DEAD/DEAH box helicase domain-containing protein	-0.0125275	0.905051	FALSE	0.16215	0.800139	FALSE
TGGT1_265840	hypothetical protein	-0.0124221	0.918254	FALSE	-0.0200051	0.915843	FALSE
TGGT1_244290	adapter-related protein	-0.0123927	0.918842	FALSE	0.0310577	0.914402	FALSE
TGGT1_252270	L1P family of ribosomal protein	-0.0121014	0.899957	FALSE	-0.00374353	0.900187	FALSE
TGGT1_312480	putative uracil phosphoribosyltransferase FUR1	-0.0120854	0.919097	FALSE	-0.052621	0.911727	FALSE
TGGT1_321520	hypothetical protein	-0.01201	0.909638	FALSE	0.040964	0.908049	FALSE
TGGT1_225000	hypothetical protein	-0.0118398	0.918772	FALSE	0.148968	0.686658	FALSE
TGGT1_264060	PCI domain-containing protein	-0.0117133	0.909158	FALSE	-0.0839118	0.895651	FALSE
TGGT1_221580	ribosomal RNA large subunit methyltransferase J protein	-0.0115738	0.878869	FALSE	0.227041	0.792099	FALSE
TGGT1_204120	hypothetical protein	-0.0113499	0.892474	FALSE	0.165412	0.791406	FALSE
TGGT1_244080	hypothetical protein	-0.0111156	0.879206	FALSE	-0.423655	0.59185	FALSE
TGGT1_215740	putative notchless	-0.0110362	0.917042	FALSE	-0.234739	0.624368	FALSE
TGGT1_301010	putative serine/threonine protein phosphatase	-0.0109409	0.899815	FALSE	0.165598	0.837487	FALSE
TGGT1_305290	putative vacuolar atp synthase subunit e	-0.0105322	0.918713	FALSE	-0.204884	0.491745	FALSE
TGGT1_204480	thioredoxin domain-containing protein	-0.0103839	0.917176	FALSE	-0.177009	0.78	FALSE
TGGT1_266620	thioredoxin domain-containing protein	-0.010335	0.900239	FALSE	0.0327831	0.902106	FALSE
TGGT1_226068	DnaJ domain-containing protein	-0.00995323	0.892882	FALSE	0.105498	0.884587	FALSE
TGGT1_251630	slc30a2 protein	-0.00985698	0.917418	FALSE	0.0204311	0.916502	FALSE
TGGT1_294770	Armadillo/beta-catenin family repeat-containing protein	-0.00959276	0.912736	FALSE	0.650317	0.802659	FALSE
TGGT1_262980	hypothetical protein	-0.0094984	0.909652	FALSE	0.194321	0.767855	FALSE
TGGT1_216930	cholinephosphate cytidylyltransferase	-0.00942991	0.915173	FALSE	0.016825	0.916834	FALSE
TGGT1_311890	hypothetical protein	-0.00932625	0.919063	FALSE	-0.0664889	0.912316	FALSE
TGGT1_267400	ribosomal protein RPL32	-0.00904145	0.917369	FALSE	-0.169496	0.843226	FALSE
TGGT1_285760	U-snRNP-associated cyclophilin family protein	-0.00900017	0.915148	FALSE	-0.213069	0.680102	FALSE
TGGT1_311870	WD domain, G-beta repeat-containing protein	-0.00898828	0.915084	FALSE	-0.026177	0.907249	FALSE
TGGT1_238070	glutaredoxin domain-containing protein	-0.00886938	0.919132	FALSE	-0.218889	0.724139	FALSE
TGGT1_259830	diacylglycerol kinase catalytic domain-containing protein	-0.00885864	0.909666	FALSE	-0.449129	0.612614	FALSE
TGGT1_253820	hypothetical protein	-0.00869665	0.916895	FALSE	-0.363061	0.170355	FALSE
TGGT1_264960	hypothetical protein	-0.00838947	0.848205	FALSE	0.372634	0.61497	FALSE
TGGT1_246590	hypothetical protein	-0.00758544	0.90971	FALSE	0.00768894	0.915453	FALSE
TGGT1_221330	DNA gyrase/topoisomerase IV, A subunit domain-containing protein	-0.00755191	0.892943	FALSE	-0.117798	0.882815	FALSE
TGGT1_320000	SCY kinase (incomplete catalytic triad)	-0.00752941	0.900116	FALSE	0.0979817	0.87304	FALSE
TGGT1_318525	hypothetical protein	-0.00738922	0.905449	FALSE	0.582521	0.267567	FALSE
TGGT1_210840	arginyl-tRNA synthetase family protein	-0.00734518	0.919328	FALSE	-0.26528	0.886466	FALSE
TGGT1_224660	transcription factor s-ii (tfiis), central domain-containing protein	-0.0070387	0.915377	FALSE	0.0195706	0.917946	FALSE
TGGT1_318410	putative TCP-1 chaperonin	-0.00691841	0.91897	FALSE	-0.163709	0.796382	FALSE
TGGT1_236240	Tyrosine kinase-like (TKL) protein	-0.00655617	0.905369	FALSE	-0.00484131	0.905401	FALSE
TGGT1_233710	inorganic anion transporter, sulfate permease (SulP) family protein	-0.00652	0.848246	FALSE	0.0591998	0.843443	FALSE
TGGT1_270070	synaptobrevin family protein	-0.00642166	0.909782	FALSE	0.150473	0.729945	FALSE
TGGT1_233540	transporter, major facilitator family protein	-0.00594748	0.879283	FALSE	0.168695	0.840701	FALSE
TGGT1_305240	XPA binding protein 2 family protein	-0.00580521	0.91761	FALSE	-0.0155981	0.914995	FALSE
TGGT1_305540	hypothetical protein	-0.00473036	0.900363	FALSE	0.0965772	0.860482	FALSE
TGGT1_297430	hypothetical protein	-0.00471169	0.917814	FALSE	-0.045251	0.90273	FALSE
TGGT1_205700	cyclophilin precursor	-0.0045637	0.919305	FALSE	-0.191341	0.791945	FALSE
TGGT1_287980	FHA domain-containing protein	-0.0040109	0.919178	FALSE	-0.0358932	0.913045	FALSE
TGGT1_281620	aldo/keto reductase family oxidoreductase	-0.00384938	0.915516	FALSE	-0.0316667	0.911658	FALSE
TGGT1_248670	V-type H(+)-translocating pyrophosphatase VP1	-0.00367679	0.917683	FALSE	0.102295	0.797916	FALSE
TGGT1_202920	p-aminobenzoic acid synthase	-0.00356984	0.892983	FALSE	0.153604	0.851286	FALSE
TGGT1_313370	hypothetical protein	-0.0033967	0.915579	FALSE	-0.41968	0.0921264	FALSE
TGGT1_309010	putative elongation factor P	-0.003356	0.909796	FALSE	0.244098	0.533615	FALSE
TGGT1_255740	hypothetical protein	-0.00330149	0.879463	FALSE	0.717227	0.596745	FALSE
TGGT1_288720	ribosomal protein RPL10	-0.00285309	0.919271	FALSE	-0.191342	0.893608	FALSE
TGGT1_209860	SRP40, C-terminal domain-containing protein	-0.00269388	0.900415	FALSE	-0.221328	0.773363	FALSE
TGGT1_288030	hypothetical protein	-0.00261355	0.900468	FALSE	0.0572397	0.901457	FALSE
TGGT1_265020	putative arabinogalactan protein	-0.00230724	0.905575	FALSE	0.009359	0.909318	FALSE
TGGT1_266960	beta-tubulin	-0.00210919	0.917766	FALSE	-0.221133	0.78618	FALSE
TGGT1_218358	zinc knuckle domain-containing protein	-0.00132559	0.879541	FALSE	0.04515	0.888329	FALSE
TGGT1_246630	DNA-directed RNA polymerase I RPA43	-0.0010015	0.879566	FALSE	0.216142	0.800704	FALSE
TGGT1_233830	hypothetical protein	-0.000977203	0.915655	FALSE	-0.0886837	0.895844	FALSE
TGGT1_219630	flavodoxin domain-containing protein	-0.00071332	0.919409	FALSE	-0.0948792	0.831108	FALSE
TGGT1_218530	proteasome-interacting thioredoxin domain-containing protein	-0.000593411	0.913005	FALSE	-0.0312727	0.910864	FALSE
TGGT1_295410	transcription initiation factor TFIID complex subunit TAF6	-0.000425951	0.900485	FALSE	0.0371626	0.895439	FALSE
TGGT1_268890	citrate synthase I	-6.05625e-07	0.917874	FALSE	-0.249272	0.659931	FALSE
TGGT1_288620	Erv1 / Alr family protein	0.000692527	0.905685	FALSE	-0.00891883	0.909348	FALSE
TGGT1_289310	cullin family protein	0.00113308	0.919443	FALSE	0.0604116	0.908659	FALSE
TGGT1_271440	NPL4 family protein	0.00126804	0.919397	FALSE	-0.0545025	0.882424	FALSE
TGGT1_268330	hypothetical protein	0.00129688	0.919374	FALSE	0.104949	0.719061	FALSE
TGGT1_218070	hypothetical protein	0.00147897	0.917826	FALSE	0.0328647	0.910226	FALSE
TGGT1_293470	hypothetical protein	0.00149698	0.91934	FALSE	-0.0195196	0.916564	FALSE
TGGT1_236840	putative zinc finger (C-x8-C-x5-C-x3-H)-2	0.00165074	0.915617	FALSE	-0.181918	0.66634	FALSE
TGGT1_220570	hypothetical protein	0.00198609	0.912924	FALSE	0.137372	0.844608	FALSE
TGGT1_213060	WD domain, G-beta repeat-containing protein	0.00204724	0.915642	FALSE	-0.0251016	0.915007	FALSE
TGGT1_233905	putative histone kinase SNF1	0.00216398	0.879515	FALSE	-0.0642631	0.87177	FALSE
TGGT1_297940	single-strand binding protein	0.00224337	0.912951	FALSE	0.125078	0.859159	FALSE
TGGT1_266640	putative Acetyl-coenzyme A synthetase 2	0.00234148	0.917671	FALSE	-0.484536	0.138943	FALSE
TGGT1_295650	hypothetical protein	0.00246398	0.909839	FALSE	-0.0890402	0.892351	FALSE
TGGT1_267080	putative 26S protease regulatory subunit 4	0.00264247	0.917718	FALSE	-0.037441	0.911074	FALSE
TGGT1_294050	hypothetical protein	0.00283576	0.905528	FALSE	0.0520635	0.88927	FALSE
TGGT1_265990	hypothetical protein	0.0028651	0.848368	FALSE	-0.077072	0.873211	FALSE
TGGT1_213040	hypothetical protein	0.00289828	0.919351	FALSE	-0.00831468	0.918911	FALSE
TGGT1_283520	hypothetical protein	0.00300258	0.893024	FALSE	0.299818	0.716095	FALSE
TGGT1_218610	ATPase (DUF699) protein	0.00324587	0.915503	FALSE	-0.124952	0.895226	FALSE
TGGT1_212290	ribosomal protein RPS19	0.00339372	0.917707	FALSE	-0.14806	0.862756	FALSE
TGGT1_309740	LSM domain-containing protein	0.00367037	0.912898	FALSE	-0.160212	0.875668	FALSE
TGGT1_278990	putative phosphate carrier	0.00398047	0.915541	FALSE	-0.0457739	0.913378	FALSE
TGGT1_273870	SWI2/SNF2 ISWI-like (AT hook)	0.00400015	0.919236	FALSE	0.0741548	0.894403	FALSE
TGGT1_243600	acetyltransferase, GNAT family protein	0.00401084	0.919363	FALSE	-0.211753	0.709076	FALSE
TGGT1_224510	hypothetical protein	0.00421806	0.879309	FALSE	0.109655	0.863849	FALSE
TGGT1_234520	U2 snRNP auxilliary factor, large subunit, splicing factor subfamily protein	0.00445223	0.912884	FALSE	-0.23053	0.814668	FALSE
TGGT1_320480	Rab11b	0.00478553	0.919213	FALSE	0.215936	0.63333	FALSE
TGGT1_246090	hypothetical protein	0.00480507	0.912938	FALSE	-0.13366	0.858416	FALSE
TGGT1_306195	hypothetical protein	0.0049037	0.900134	FALSE	0.184563	0.821929	FALSE
TGGT1_233120	AP2 domain transcription factor AP2VIII-2	0.00496439	0.909609	FALSE	0.10812	0.790084	FALSE
TGGT1_224820	hypothetical protein	0.00538767	0.879438	FALSE	0.065762	0.876888	FALSE
TGGT1_205010	putative U2 small nuclear ribonucleoprotein family protein	0.00545334	0.91919	FALSE	-0.18497	0.86168	FALSE
TGGT1_215430	hypothetical protein	0.0060508	0.915288	FALSE	-0.10594	0.826266	FALSE
TGGT1_236260	protein phosphatase 2C domain-containing protein	0.0061507	0.900327	FALSE	0.0855286	0.859194	FALSE
TGGT1_263430	3-hydroxyisobutyrate dehydrogenase	0.00627124	0.912817	FALSE	0.0741855	0.906621	FALSE
TGGT1_288800	endonuclease/exonuclease/phosphatase family protein	0.00662895	0.915313	FALSE	-0.284497	0.460692	FALSE
TGGT1_222970	putative inositol(myo)-1(or 4)-monophosphatase 2	0.00670929	0.917526	FALSE	-0.450076	0.0301376	FALSE
TGGT1_267500	hypothetical protein	0.00714718	0.91275	FALSE	-0.174837	0.845882	FALSE
TGGT1_256770	putative eukaryotic translation initiation factor 4A, isoform 3	0.00733127	0.919039	FALSE	-0.100322	0.876781	FALSE
TGGT1_249610	hypothetical protein	0.00760993	0.917502	FALSE	-0.44573	0.1934	FALSE
TGGT1_312860	hypothetical protein	0.00781182	0.915554	FALSE	0.0461792	0.910369	FALSE
TGGT1_214490	peptidase M16 inactive domain-containing protein	0.0081724	0.918748	FALSE	-0.140526	0.441552	FALSE
TGGT1_239500	putative proteasome subunit alpha type	0.00821045	0.917163	FALSE	-0.298534	0.674585	FALSE
TGGT1_251890	hypothetical protein	0.00824382	0.909594	FALSE	0.00997688	0.909522	FALSE
TGGT1_265310	putative heat shock protein 40	0.00897654	0.91912	FALSE	0.553732	0.885476	FALSE
TGGT1_290340	HEAT repeat-containing protein	0.00917316	0.91876	FALSE	-0.0707369	0.891001	FALSE
TGGT1_289820	TBC domain-containing protein	0.00937089	0.900222	FALSE	-0.121702	0.894384	FALSE
TGGT1_261440	ARM repeats containing protein	0.00994082	0.912574	FALSE	-0.562135	0.452783	FALSE
TGGT1_269410	hypothetical protein	0.0100638	0.909464	FALSE	0.145095	0.81424	FALSE
TGGT1_257710	actin-like protein ALP 5	0.0101887	0.912857	FALSE	0.119207	0.87575	FALSE
TGGT1_214960	AP2 domain transcription factor AP2X-8	0.0102748	0.905322	FALSE	1.21298	0.852608	FALSE
TGGT1_244650	putative eukaryotic initiation factor-5	0.0102936	0.912871	FALSE	0.117542	0.893987	FALSE
TGGT1_244690	hypothetical protein	0.0102954	0.916908	FALSE	-0.147484	0.762072	FALSE
TGGT1_235620	deoxyhypusine synthase	0.010945	0.912723	FALSE	-0.0444357	0.903856	FALSE
TGGT1_240650	putative coatomer protein complex, subunit alpha	0.0109599	0.917454	FALSE	-0.0999222	0.904955	FALSE
TGGT1_264780	UTP-glucose-1-phosphate uridylyltransferase subfamily protein	0.0109794	0.909695	FALSE	-0.0359266	0.902191	FALSE
TGGT1_275680	hypothetical protein	0.0111093	0.904779	FALSE	-0.12075	0.82632	FALSE
TGGT1_268570	zinc finger (CCCH type) motif-containing protein	0.0112825	0.915364	FALSE	-0.00526503	0.917635	FALSE
TGGT1_248880	GTPase RAB7	0.0113011	0.918877	FALSE	-0.0835118	0.88529	FALSE
TGGT1_283830	type I inorganic pyrophosphatase PPase	0.0113164	0.918678	FALSE	0.0334336	0.911046	FALSE
TGGT1_240430	glyoxalase family protein	0.0113789	0.848082	FALSE	-0.226835	0.819245	FALSE
TGGT1_243960	nuclear transport factor 2 (ntf2) domain-containing protein	0.0114004	0.917054	FALSE	0.174455	0.672704	FALSE
TGGT1_226320	hypothetical protein	0.0117059	0.912696	FALSE	0.147509	0.852915	FALSE
TGGT1_310130	Spc97 / Spc98 family protein	0.0117892	0.892841	FALSE	0.44724	0.714227	FALSE
TGGT1_224870	hypothetical protein	0.0119826	0.899797	FALSE	0.111696	0.894047	FALSE
TGGT1_214110	putative protein yipf5	0.0121418	0.904731	FALSE	0.203584	0.735637	FALSE
TGGT1_313665	hypothetical protein	0.0123205	0.892658	FALSE	-0.0758676	0.86737	FALSE
TGGT1_218410	ribosomal protein RPP0	0.012352	0.918888	FALSE	-0.324239	0.819823	FALSE
TGGT1_244200	putative 2-oxoglutarate dehydrogenase e1 component, mitochondrial precursor	0.012488	0.917248	FALSE	-0.320483	0.497838	FALSE
TGGT1_245610	hypothetical protein	0.0130781	0.905163	FALSE	0.208392	0.825459	FALSE
TGGT1_216810	5'-nucleotidase, C-terminal domain-containing protein	0.0131268	0.918467	FALSE	-0.031604	0.911961	FALSE
TGGT1_228150	hypothetical protein	0.0133029	0.914532	FALSE	0.119116	0.756207	FALSE
TGGT1_221200A	CW-type Zinc Finger protein	0.0133632	0.904923	FALSE	-0.046408	0.902914	FALSE
TGGT1_310050	RNA recognition motif-containing protein	0.0135897	0.91681	FALSE	0.0458934	0.910055	FALSE
TGGT1_227350	hypothetical protein	0.0137197	0.89278	FALSE	0.126219	0.849219	FALSE
TGGT1_229250A	ribosomal protein RPL28	0.014054	0.918818	FALSE	0.0453863	0.91024	FALSE
TGGT1_309730	thioredoxin reductase	0.0141902	0.914712	FALSE	-0.409226	0.498268	FALSE
TGGT1_288210	PUL domain-containing protein	0.0142733	0.918853	FALSE	-0.222326	0.499555	FALSE
TGGT1_275490	hypothetical protein	0.0144103	0.918666	FALSE	-0.0169671	0.91152	FALSE
TGGT1_213350	ribosomal protein RPS15	0.0145058	0.918795	FALSE	-0.0996659	0.885033	FALSE
TGGT1_232310	endonuclease/exonuclease/phosphatase family protein	0.0147801	0.909289	FALSE	0.206765	0.818371	FALSE
TGGT1_286560	U6 snRNA-associated Sm family protein	0.0148105	0.891877	FALSE	-0.6075	0.811253	FALSE
TGGT1_213610	hypothetical protein	0.0149325	0.912343	FALSE	-0.540472	0.0944201	FALSE
TGGT1_301450	FG-GAP repeat-containing protein	0.0150973	0.911824	FALSE	0.156735	0.853488	FALSE
TGGT1_209060	thrombospondin type 1 domain-containing protein	0.0151218	0.89969	FALSE	-0.151369	0.889724	FALSE
TGGT1_275350	TBC domain-containing protein	0.0154328	0.912682	FALSE	-0.112209	0.896035	FALSE
TGGT1_249680	RNA polymerase II associated Paf1 complex component PAF1	0.0155304	0.90854	FALSE	-0.0338432	0.906481	FALSE
TGGT1_205000	phosphoglycerate mutase family protein	0.0158512	0.878373	FALSE	0.0352147	0.875421	FALSE
TGGT1_215660	hypothetical protein	0.0160171	0.892248	FALSE	0.0430879	0.883755	FALSE
TGGT1_211290	rhoptry protein ROP15	0.0162049	0.918053	FALSE	0.00676365	0.919225	FALSE
TGGT1_291000	PHD-finger domain-containing protein	0.0162431	0.899619	FALSE	-0.0251701	0.898355	FALSE
TGGT1_219310	DnaK family protein	0.0162932	0.917898	FALSE	-0.251979	0.3486	FALSE
TGGT1_210980	putative alternative splicing type 3 and	0.0163612	0.918514	FALSE	-0.101787	0.899045	FALSE
TGGT1_209680	hypothetical protein	0.0164551	0.899189	FALSE	0.0284939	0.898738	FALSE
TGGT1_272370	hypothetical protein	0.0165123	0.91743	FALSE	-0.462703	0.430442	FALSE
TGGT1_280710	putative 20S proteasome subunit beta 7	0.0168128	0.918572	FALSE	0.063961	0.913985	FALSE
TGGT1_312670	hypothetical protein	0.0169836	0.878478	FALSE	0.258954	0.802035	FALSE
TGGT1_211630	hypothetical protein	0.0170353	0.917236	FALSE	0.0810828	0.896493	FALSE
TGGT1_269480	adaptor complexes medium subunit family protein	0.0171047	0.892699	FALSE	-0.190255	0.882984	FALSE
TGGT1_258080	hypothetical protein	0.017212	0.912398	FALSE	-0.0582779	0.891148	FALSE
TGGT1_218790	elongation factor G C-terminus domain-containing protein	0.0172338	0.847795	FALSE	0.0911978	0.84204	FALSE
TGGT1_243620	hypothetical protein	0.0172443	0.916846	FALSE	0.0382689	0.907264	FALSE
TGGT1_211710	TB2/DP1, HVA22 family protein	0.0173132	0.905306	FALSE	-0.0461223	0.896131	FALSE
TGGT1_208320	polynucleotide kinase 3 phosphatase	0.0173321	0.918608	FALSE	0.0281625	0.913484	FALSE
TGGT1_277970	dolichol-phosphate-mannose synthase family protein	0.0174669	0.908511	FALSE	0.0538962	0.883587	FALSE
TGGT1_293390	putative cytochrome C-type heme lyase	0.0174829	0.905035	FALSE	-0.245859	0.768712	FALSE
TGGT1_254930	hypothetical protein	0.0176476	0.892207	FALSE	1.70384	0.777128	FALSE
TGGT1_265460	hypothetical protein	0.0178429	0.877741	FALSE	-0.172156	0.810492	FALSE
TGGT1_272010	Gar1 protein RNA binding region protein	0.0179009	0.847754	FALSE	0.0680034	0.841685	FALSE
TGGT1_258160	carbohydrate kinase	0.0179362	0.891483	FALSE	-0.281793	0.719201	FALSE
TGGT1_238230	Ser/Thr phosphatase family protein	0.0180349	0.912479	FALSE	0.0654189	0.89881	FALSE
TGGT1_213900	regulator of chromosome condensation RCC1	0.0184375	0.915856	FALSE	-0.074318	0.899153	FALSE
TGGT1_258826	hypothetical protein	0.0186357	0.918183	FALSE	-0.375221	0.506725	FALSE
TGGT1_250810	ribosomal protein RPL35	0.0187188	0.903708	FALSE	0.0717945	0.8767	FALSE
TGGT1_232080	hypothetical protein	0.0191135	0.918266	FALSE	0.13661	0.750711	FALSE
TGGT1_260870	zinc finger cdgsh type protein	0.019199	0.877847	FALSE	-0.128656	0.863652	FALSE
TGGT1_281490	putative glutamine amidotransferase subunit pdxt	0.019413	0.904247	FALSE	0.0546949	0.899548	FALSE
TGGT1_313230	eukaryotic initiation factor-2, alpha subunit	0.0194668	0.918643	FALSE	-0.529502	0.391106	FALSE
TGGT1_254730	POPLD (NUC188) domain-containing protein	0.0196468	0.892392	FALSE	0.0983104	0.861714	FALSE
TGGT1_236910	putative U2 snRNP auxiliary factor	0.0198025	0.910976	FALSE	0.0274622	0.914622	FALSE
TGGT1_293350	mitochondrial carrier superfamily protein	0.019918	0.891608	FALSE	-0.114702	0.85581	FALSE
TGGT1_202190	hypothetical protein	0.0204776	0.90356	FALSE	-0.031335	0.901216	FALSE
TGGT1_217890	putative alkyl hydroperoxide reductase/ Thiol specific antioxidant/ Mal allergen	0.0206133	0.918242	FALSE	-0.563794	0.301718	FALSE
TGGT1_324600	heat shock protein	0.020828	0.917066	FALSE	-0.345958	0.770034	FALSE
TGGT1_261260B	histone lysine demethylase JMJD6a	0.0210374	0.898629	FALSE	0.117539	0.84546	FALSE
TGGT1_269760	'chromo' (CHRromatin Organization MOdifier) domain-containing protein	0.0211853	0.891815	FALSE	-0.571614	0.794	FALSE
TGGT1_289730	Pep3/Vps18/deep orange family protein	0.0211998	0.914324	FALSE	0.125995	0.807579	FALSE
TGGT1_235905	putative ribonuclease z	0.0212614	0.910779	FALSE	-0.0858903	0.857378	FALSE
TGGT1_254580	UDP-galactose transporter family protein	0.0216879	0.877236	FALSE	0.175785	0.86222	FALSE
TGGT1_237110	putative replication factor C subunit 2	0.0221025	0.91233	FALSE	0.0380848	0.910511	FALSE
TGGT1_258500	hypothetical protein	0.0224089	0.898919	FALSE	0.0439256	0.8976	FALSE
TGGT1_267560	folate-binding protein YgfZ protein	0.0226672	0.91448	FALSE	-0.127761	0.870058	FALSE
TGGT1_270380	ribosomal protein RPS13	0.0227675	0.91613	FALSE	0.0211284	0.915868	FALSE
TGGT1_204020	ribosomal protein RPL8	0.0228446	0.914142	FALSE	0.177988	0.466009	FALSE
TGGT1_262910	putative NADH-cytochrome b5 reductase 1	0.0231627	0.91435	FALSE	0.154642	0.661151	FALSE
TGGT1_203910	TBC domain-containing protein	0.0234197	0.847259	FALSE	-0.391735	0.694116	FALSE
TGGT1_277710	hypothetical protein	0.0234939	0.876915	FALSE	-0.135823	0.818254	FALSE
TGGT1_219710	hypothetical protein	0.0238462	0.914596	FALSE	-0.0279754	0.91163	FALSE
TGGT1_244870B	putative quinone oxidoreductase	0.023992	0.898955	FALSE	0.0541819	0.885708	FALSE
TGGT1_320160B	hypothetical protein	0.0243652	0.890833	FALSE	0.075537	0.876942	FALSE
TGGT1_225930	triose-phosphate isomerase TPI-I	0.0248689	0.916613	FALSE	-0.255846	0.700756	FALSE
TGGT1_320050	ribosomal protein RPL5	0.0249652	0.918631	FALSE	-0.104145	0.874396	FALSE
TGGT1_294730	hypothetical protein	0.0249904	0.916267	FALSE	-0.0676408	0.827806	FALSE
TGGT1_318510	putative N-ethylmaleimide-sensitive fusion protein	0.025144	0.91779	FALSE	0.0578336	0.911755	FALSE
TGGT1_288710	hypothetical protein	0.0252114	0.911256	FALSE	0.0378174	0.901902	FALSE
TGGT1_295070	helicase associated domain (ha2) protein	0.0252443	0.891504	FALSE	0.181432	0.784709	FALSE
TGGT1_288290	hypothetical protein	0.0253649	0.898172	FALSE	0.172768	0.793243	FALSE
TGGT1_306330	phospholipase	0.025412	0.916712	FALSE	6.2609e-05	0.917862	FALSE
TGGT1_300290	SNARE domain-containing protein	0.0257204	0.904312	FALSE	0.324016	0.547822	FALSE
TGGT1_284780	hypothetical protein	0.0260286	0.917514	FALSE	0.082915	0.891981	FALSE
TGGT1_226840	hypothetical protein	0.0261461	0.898391	FALSE	-0.460123	0.47824	FALSE
TGGT1_203970	dolichyl-diphosphooligosaccharide--protein glycosyltransferase	0.026522	0.9181	FALSE	0.0437469	0.912601	FALSE
TGGT1_268980	hypothetical protein	0.0267079	0.892454	FALSE	-0.684143	0.764459	FALSE
TGGT1_235350	cwfj family protein	0.0269736	0.903806	FALSE	-0.208951	0.845713	FALSE
TGGT1_297780	ATPase/histidine kinase/DNA gyrase B/HSP90 domain-containing protein	0.0270284	0.891774	FALSE	0.0691332	0.889939	FALSE
TGGT1_267650	hypothetical protein	0.0270619	0.914454	FALSE	0.116309	0.815999	FALSE
TGGT1_229360	transaldolase	0.0271337	0.915705	FALSE	-0.282278	0.511675	FALSE
TGGT1_201150	heavy metal translocating P-type ATPase subfamily protein	0.0273107	0.914415	FALSE	-0.113842	0.824152	FALSE
TGGT1_410360	putative transmembrane protein	0.0273507	0.907809	FALSE	-0.295779	0.657671	FALSE
TGGT1_248630	actin-related protein ARP1	0.0274112	0.916441	FALSE	0.0842845	0.907492	FALSE
TGGT1_238180	putative 26s proteasome regulatory complex subunit	0.0277013	0.917394	FALSE	-0.210149	0.699324	FALSE
TGGT1_226860	SAG-related sequence SRS67	0.0277795	0.90397	FALSE	-0.0334629	0.903593	FALSE
TGGT1_277000	putative transport protein Sec24	0.0285746	0.916785	FALSE	-0.190929	0.901251	FALSE
TGGT1_245580	hypothetical protein	0.0292882	0.899099	FALSE	-0.109007	0.883347	FALSE
TGGT1_223540	importin-beta N-terminal domain-containing protein	0.0293486	0.916242	FALSE	-0.018691	0.918408	FALSE
TGGT1_272230	putative heat shock protein hslv	0.0295347	0.889703	FALSE	-0.338381	0.774452	FALSE
TGGT1_205360	hypothetical protein	0.0296751	0.916193	FALSE	0.356961	0.606198	FALSE
TGGT1_312600	heat shock protein HSP21	0.0297723	0.911975	FALSE	-0.207417	0.774	FALSE
TGGT1_209500	hypothetical protein	0.0300623	0.910821	FALSE	0.0409805	0.916329	FALSE
TGGT1_261250	histone H2A1	0.030714	0.916354	FALSE	0.302756	0.719619	FALSE
TGGT1_289770	mu1 adaptin	0.0309501	0.918136	FALSE	-0.00775792	0.918981	FALSE
TGGT1_227900	AP2 domain transcription factor AP2X-1	0.0309937	0.915768	FALSE	-0.089151	0.879771	FALSE
TGGT1_313980	putative ribosome biogenesis protein nep1	0.0312702	0.87624	FALSE	-0.00776197	0.878791	FALSE
TGGT1_236250	regulator of chromosome condensation (RCC1) repeat-containing protein	0.0312964	0.877953	FALSE	0.188579	0.790241	FALSE
TGGT1_268950	hypothetical protein	0.0313154	0.91525	FALSE	0.0561185	0.893788	FALSE
TGGT1_203780	hypothetical protein	0.0315747	0.913192	FALSE	0.00121665	0.917778	FALSE
TGGT1_265220	co-chaperone GrpE protein	0.0325323	0.907989	FALSE	-0.0933879	0.843008	FALSE
TGGT1_228210	26S proteasome regulatory subunit	0.0326208	0.916539	FALSE	0.0175707	0.916366	FALSE
TGGT1_244700	NAD(+)/NADH kinase domain-containing protein	0.0327407	0.904035	FALSE	-0.133434	0.825026	FALSE
TGGT1_285190	zinc finger, C3HC4 type (RING finger) domain-containing protein	0.0329383	0.897451	FALSE	-0.11159	0.850696	FALSE
TGGT1_277870	hypothetical protein	0.0332443	0.877423	FALSE	-0.0578983	0.843747	FALSE
TGGT1_305810	hypothetical protein	0.033833	0.897803	FALSE	0.0524125	0.897692	FALSE
TGGT1_251540	dense granule protein GRA9	0.0339788	0.916527	FALSE	-0.35834	0.10758	FALSE
TGGT1_222220	alveolin domain containing intermediate filament IMC7	0.034014	0.915692	FALSE	0.295525	0.592722	FALSE
TGGT1_286230	hypothetical protein	0.0340777	0.911837	FALSE	-0.108444	0.552724	FALSE
TGGT1_306410	hypothetical protein	0.0343085	0.903692	FALSE	0.231672	0.765439	FALSE
TGGT1_216480	NMD3 family protein	0.0346203	0.9018	FALSE	-0.0010416	0.905654	FALSE
TGGT1_289680	Ras-related protein Rab11	0.034941	0.916773	FALSE	0.0349907	0.915211	FALSE
TGGT1_214770	putative small GTP binding protein rab1a	0.0350903	0.91367	FALSE	0.193232	0.807052	FALSE
TGGT1_245730	phosphatidylinositol-4-phosphate 5-Kinase	0.0351566	0.91422	FALSE	0.0675163	0.90679	FALSE
TGGT1_229000	kelch repeat-containing protein	0.0351618	0.910454	FALSE	-0.218786	0.118819	FALSE
TGGT1_292080	leucyl-tRNA synthetase	0.0352218	0.913537	FALSE	-0.596224	0.862388	FALSE
TGGT1_305850	RNA recognition motif-containing protein	0.0356987	0.915906	FALSE	0.00874592	0.917406	FALSE
TGGT1_257040	TB2/DP1, HVA22 family protein	0.035767	0.889487	FALSE	-0.232626	0.67663	FALSE
TGGT1_259990	SAC3/GANP family protein	0.0360879	0.915667	FALSE	0.183906	0.646573	FALSE
TGGT1_243390	hypothetical protein	0.0362398	0.876538	FALSE	0.0690722	0.866175	FALSE
TGGT1_248520	hypothetical protein	0.0362995	0.875996	FALSE	-0.163148	0.866397	FALSE
TGGT1_220260	hypothetical protein	0.0365679	0.907719	FALSE	-0.288016	0.831964	FALSE
TGGT1_254420	phospholipase, patatin family protein	0.036618	0.907794	FALSE	-0.145335	0.807645	FALSE
TGGT1_217830	hypothetical protein	0.0366233	0.876105	FALSE	-0.0449746	0.873608	FALSE
TGGT1_238010	ribosomal protein RPL23A	0.0368096	0.911158	FALSE	0.0190185	0.915046	FALSE
TGGT1_211240	putative peptidyl-tRNA hydrolase	0.0371725	0.898483	FALSE	-0.0679698	0.884775	FALSE
TGGT1_267775	hypothetical protein	0.0371923	0.892084	FALSE	-0.281943	0.833944	FALSE
TGGT1_316240	hypothetical protein	0.0376672	0.916969	FALSE	0.0808291	0.837861	FALSE
TGGT1_247730	AP2 domain transcription factor AP2XII-5	0.0377684	0.876861	FALSE	0.281018	0.789535	FALSE
TGGT1_270740	Cwf15/Cwc15 cell cycle control protein	0.0380834	0.877609	FALSE	0.107989	0.864373	FALSE
TGGT1_251680	putative histamine-releasing factor	0.0383396	0.913998	FALSE	-0.639512	0.779224	FALSE
TGGT1_273860	hypothetical protein	0.0383833	0.917103	FALSE	0.299841	0.510856	FALSE
TGGT1_305070	hypothetical protein	0.0385351	0.916043	FALSE	0.0198703	0.917934	FALSE
TGGT1_290460	hypothetical protein	0.0385606	0.891127	FALSE	0.092954	0.881238	FALSE
TGGT1_225450	hypothetical protein	0.0387614	0.875035	FALSE	-0.0594499	0.883779	FALSE
TGGT1_233300	RhoGAP domain-containing protein	0.0387624	0.906928	FALSE	0.0724225	0.892187	FALSE
TGGT1_251950	ribosomal protein l7/l12 c-terminal domain-containing protein	0.0388784	0.902797	FALSE	-0.00634367	0.90529	FALSE
TGGT1_293340	putative ran binding family protein 1	0.0393159	0.9172	FALSE	-0.0115358	0.916981	FALSE
TGGT1_236140	hypothetical protein	0.0393561	0.913933	FALSE	0.01326	0.917005	FALSE
TGGT1_247530	hypothetical protein	0.0394602	0.911242	FALSE	-0.286395	0.0997907	FALSE
TGGT1_317720	putative eukaryotic translation initiation factor 3 subunit 7	0.039488	0.913841	FALSE	-0.156843	0.811946	FALSE
TGGT1_249530	putative exportin 1	0.0395121	0.911796	FALSE	-0.192645	0.77553	FALSE
TGGT1_318440	helicase associated domain (ha2) protein	0.0395808	0.910069	FALSE	-0.103167	0.834675	FALSE
TGGT1_205040	PGAP1 family protein	0.040121	0.910354	FALSE	-0.0590729	0.908094	FALSE
TGGT1_248400	putative glyoxalase I	0.0403216	0.90423	FALSE	-0.105382	0.815818	FALSE
TGGT1_311040	hypothetical protein	0.040324	0.874284	FALSE	0.119746	0.855404	FALSE
TGGT1_235610	ATPase, AAA family protein	0.0403542	0.875228	FALSE	0.0213737	0.876808	FALSE
TGGT1_226810	histone lysine methyltransferase SET1	0.040486	0.912615	FALSE	0.100224	0.911409	FALSE
TGGT1_300330	hypothetical protein	0.0404924	0.918195	FALSE	-0.0588069	0.907643	FALSE
TGGT1_212960A	hypothetical protein	0.0407985	0.875118	FALSE	-0.113441	0.865087	FALSE
TGGT1_294250	WD domain, G-beta repeat-containing protein	0.0412697	0.913299	FALSE	-0.0391215	0.910283	FALSE
TGGT1_316255	hypothetical protein	0.0414481	0.876727	FALSE	0.278418	0.673835	FALSE
TGGT1_257170	hypothetical protein	0.0415654	0.875366	FALSE	0.00968277	0.848	FALSE
TGGT1_268835	hypothetical protein	0.0418182	0.915389	FALSE	-0.28494	0.11965	FALSE
TGGT1_249320	flavodoxin domain-containing protein	0.0418938	0.911547	FALSE	-0.20884	0.481451	FALSE
TGGT1_224890	hypothetical protein	0.0421261	0.910751	FALSE	-0.421637	1.75458e-06	FALSE
TGGT1_290650	hypothetical protein	0.0425378	0.873495	FALSE	0.0794262	0.880408	FALSE
TGGT1_221230	hypothetical protein	0.0427443	0.912125	FALSE	0.442008	0.507141	FALSE
TGGT1_249170	Ras family protein	0.0427699	0.913722	FALSE	-0.0469948	0.913139	FALSE
TGGT1_238510	hypothetical protein	0.0428916	0.908821	FALSE	0.04907	0.911339	FALSE
TGGT1_294430	hypothetical protein	0.0431007	0.875339	FALSE	0.173914	0.814301	FALSE
TGGT1_248370	putative prefoldin subunit 6	0.0432472	0.895882	FALSE	-0.104118	0.884657	FALSE
TGGT1_305190	CorA family Mg2+ transporter protein	0.0435901	0.888659	FALSE	-0.014815	0.877794	FALSE
TGGT1_221720	hypothetical protein	0.0436297	0.876403	FALSE	-0.135144	0.884113	FALSE
TGGT1_227850	peptidyl-prolyl cis-trans isomerase, cyclophilin-type domain-containing protein	0.0441788	0.901061	FALSE	-0.00660552	0.905274	FALSE
TGGT1_227810	rhoptry kinase family protein ROP11 (incomplete catalytic triad)	0.0443337	0.907188	FALSE	0.148091	0.678649	FALSE
TGGT1_203370	hypothetical protein	0.0443705	0.914285	FALSE	-0.137149	0.828799	FALSE
TGGT1_314540	hypothetical protein	0.0444548	0.915881	FALSE	0.095087	0.865601	FALSE
TGGT1_306890	hypothetical protein	0.0444559	0.888351	FALSE	0.0434371	0.873239	FALSE
TGGT1_270830	small nuclear ribonucleoprotein	0.0446035	0.906093	FALSE	-0.0723946	0.904827	FALSE
TGGT1_321400	microsomal signal peptidase (spc12) domain-containing protein	0.0447163	0.875696	FALSE	0.132039	0.842657	FALSE
TGGT1_315110	prefoldin, alpha subunit protein	0.0447494	0.916105	FALSE	0.00910208	0.9153	FALSE
TGGT1_245670	pyruvate dehydrogenase complex subunit PDH-E1Alpha	0.0448523	0.915956	FALSE	0.0720406	0.907598	FALSE
TGGT1_239330	ribosomal protein RPL37	0.0449927	0.899673	FALSE	0.262148	0.763668	FALSE
TGGT1_222210	SPFH domain / Band 7 family protein	0.0450004	0.913683	FALSE	0.0978713	0.842305	FALSE
TGGT1_258210	DNA-directed RNA polymerase II RPB2	0.0450076	0.90857	FALSE	-0.0622803	0.900835	FALSE
TGGT1_305980	pyruvate dehydrogenase complex subunit PDH-E3I	0.0455073	0.906882	FALSE	0.17962	0.727468	FALSE
TGGT1_230410	peroxiredoxin PRX3	0.0456811	0.913511	FALSE	-0.238294	0.435253	FALSE
TGGT1_233810	Sel1 repeat-containing protein	0.0458015	0.903757	FALSE	-0.302569	0.828435	FALSE
TGGT1_289080	HEAT repeat-containing protein	0.0462189	0.918065	FALSE	0.0522515	0.916428	FALSE
TGGT1_212990	hypothetical protein	0.0463986	0.845924	FALSE	-0.431402	0.64279	FALSE
TGGT1_209010	elongation factor TS protein	0.0468997	0.897096	FALSE	0.11438	0.878216	FALSE
TGGT1_212210	hypothetical protein	0.0469652	0.907295	FALSE	-0.283152	0.682436	FALSE
TGGT1_291350	hypothetical protein	0.0471386	0.873068	FALSE	0.135145	0.839339	FALSE
TGGT1_288040	hypothetical protein	0.0471444	0.911311	FALSE	0.0784311	0.896417	FALSE
TGGT1_275690	putative ClpB	0.0474423	0.907097	FALSE	0.0818932	0.83365	FALSE
TGGT1_281430	putative protein kinase	0.0480185	0.888571	FALSE	0.0870669	0.878189	FALSE
TGGT1_231130	hypothetical protein	0.0485294	0.902562	FALSE	0.074295	0.86499	FALSE
TGGT1_292220	PCI domain-containing protein	0.0488025	0.916217	FALSE	-0.00227197	0.919294	FALSE
TGGT1_304700	hypothetical protein	0.0488792	0.890896	FALSE	-0.15239	0.883659	FALSE
TGGT1_281570	hypothetical protein	0.0490923	0.90293	FALSE	0.221477	0.695926	FALSE
TGGT1_265440	hypothetical protein	0.0491043	0.904019	FALSE	0.0775297	0.884445	FALSE
TGGT1_316280	transporter, major facilitator family protein	0.049272	0.889053	FALSE	0.25167	0.706049	FALSE
TGGT1_311360	protein kinase G AGC kinase family member PKG	0.0495113	0.910638	FALSE	0.00808907	0.918993	FALSE
TGGT1_320450	ribosome biogenesis regulatory protein (rrs1) protein	0.0496428	0.912303	FALSE	0.129389	0.887506	FALSE
TGGT1_232815	Erv1 / Alr family protein	0.0498734	0.874003	FALSE	-0.145248	0.860032	FALSE
TGGT1_218920	putative proteasome subunit beta type	0.0498897	0.907173	FALSE	-0.00655336	0.905195	FALSE
TGGT1_207440	ribosomal protein RPS4	0.0508764	0.914233	FALSE	0.171105	0.886625	FALSE
TGGT1_239610	hypothetical protein	0.0508853	0.913219	FALSE	-0.0748786	0.904425	FALSE
TGGT1_288530	NOL1/NOP2/sun family protein	0.0511621	0.907704	FALSE	0.0289616	0.91749	FALSE
TGGT1_274060	2-oxoglutarate/malate translocase OMT	0.0512811	0.910212	FALSE	-0.04563	0.90628	FALSE
TGGT1_278800	zinc finger protein 36 family 3 protein	0.0516883	0.87434	FALSE	0.00617901	0.879231	FALSE
TGGT1_247510	fructose-bisphospatase II	0.0518157	0.904635	FALSE	-0.395022	0.65071	FALSE
TGGT1_267050	hydrolase, alpha/beta fold family protein	0.0519217	0.911506	FALSE	-0.0966802	0.884704	FALSE
TGGT1_213010	hypothetical protein	0.0519365	0.909202	FALSE	0.130035	0.859824	FALSE
TGGT1_230950	hypothetical protein	0.052126	0.911478	FALSE	-0.188015	0.839659	FALSE
TGGT1_249730	hypothetical protein	0.0522623	0.901766	FALSE	-0.123784	0.84392	FALSE
TGGT1_233230	RNA-binding protein 8A family protein	0.052822	0.908377	FALSE	-0.127431	0.893967	FALSE
TGGT1_307810	hypothetical protein	0.0528823	0.912978	FALSE	-0.0994008	0.896927	FALSE
TGGT1_244880	DNA-directed RNA polymerase I RPA1	0.0534217	0.910793	FALSE	0.051741	0.911228	FALSE
TGGT1_237520	hypothetical protein	0.0536361	0.915981	FALSE	0.0154388	0.918502	FALSE
TGGT1_254940	MIF4G domain-containing protein	0.0537284	0.905242	FALSE	0.0777911	0.746679	FALSE
TGGT1_285870	SAG-related sequence SRS20A	0.0539317	0.913205	FALSE	0.0904246	0.894087	FALSE
TGGT1_232800	hypothetical protein	0.054288	0.908422	FALSE	0.0108834	0.916883	FALSE
TGGT1_287500	putative T complex chaperonin	0.0543529	0.900204	FALSE	-0.101754	0.68297	FALSE
TGGT1_319530	splicing factor SF2	0.054401	0.907959	FALSE	0.0162322	0.919155	FALSE
TGGT1_309140	transducin beta-like protein TBL1	0.0548824	0.909114	FALSE	0.0344003	0.910666	FALSE
TGGT1_242780	hypothetical protein	0.0549634	0.901715	FALSE	-0.0798409	0.895921	FALSE
TGGT1_272040	WD domain, G-beta repeat-containing protein	0.0555759	0.887886	FALSE	-0.266331	0.82074	FALSE
TGGT1_318150	transporter, major facilitator family protein	0.055577	0.871887	FALSE	0.617223	0.271471	FALSE
TGGT1_363980	hypothetical protein	0.0558535	0.871741	FALSE	0.358725	0.753651	FALSE
TGGT1_253910	hypothetical protein	0.0558717	0.897766	FALSE	0.0104426	0.904715	FALSE
TGGT1_222000	brix domain-containing protein	0.0560572	0.905099	FALSE	-0.00614063	0.905338	FALSE
TGGT1_265250	RNA recognition motif-containing protein	0.0563178	0.901578	FALSE	-0.0327035	0.909623	FALSE
TGGT1_226640	putative zinc binding protein	0.0564291	0.875146	FALSE	-0.0514125	0.876295	FALSE
TGGT1_235880	brain protein 44 family protein	0.0564387	0.889422	FALSE	0.113146	0.845333	FALSE
TGGT1_214820	G-patch domain-containing protein	0.0566185	0.90994	FALSE	-0.0517211	0.900045	FALSE
TGGT1_288600	WD domain, G-beta repeat-containing protein	0.0569465	0.894225	FALSE	-0.0391729	0.886694	FALSE
TGGT1_229030	hypothetical protein	0.0570525	0.904971	FALSE	-0.0992235	0.887663	FALSE
TGGT1_212950	putative ADP-ribosylation factor family protein 2	0.0572286	0.846886	FALSE	0.270918	0.804032	FALSE
TGGT1_290030	hypothetical protein	0.0573447	0.902579	FALSE	-0.12773	0.71948	FALSE
TGGT1_315770	cytochrome p450 superfamily protein	0.0574496	0.894914	FALSE	-0.285665	0.00968894	FALSE
TGGT1_203450	DUF3228 domain-containing protein	0.0578128	0.904586	FALSE	-0.106062	0.909767	FALSE
TGGT1_310810	apyrase	0.0578787	0.870594	FALSE	0.513433	0.542454	FALSE
TGGT1_229480	putative calcium binding protein precursor	0.057892	0.908466	FALSE	-0.269293	0.7949	FALSE
TGGT1_269885A	rhoptry metalloprotease toxolysin TLN1	0.0580008	0.896074	FALSE	0.326468	1.35561e-05	FALSE
TGGT1_261540	DNA-directed RNA polymerase I RPAC2	0.0580704	0.902123	FALSE	0.224106	0.808234	FALSE
TGGT1_318730	glycosyl transferase	0.0582119	0.912655	FALSE	0.37735	0.571386	FALSE
TGGT1_292320	hypothetical protein	0.0583038	0.907929	FALSE	-0.110966	0.836686	FALSE
TGGT1_272910	T-complex protein 1 delta subunit	0.0583454	0.913325	FALSE	-0.325484	0.713066	FALSE
TGGT1_221940	adaptin n terminal region domain-containing protein	0.0585291	0.904473	FALSE	-0.427586	0.90298	FALSE
TGGT1_218820	alba 2	0.058882	0.906559	FALSE	-0.0675594	0.906497	FALSE
TGGT1_291930	RNA recognition motif-containing protein	0.0589596	0.907127	FALSE	-0.278085	0.669648	FALSE
TGGT1_289100	hypothetical protein	0.0589866	0.909449	FALSE	-0.268364	0.771247	FALSE
TGGT1_314410	putative aquarius	0.0590499	0.900695	FALSE	0.0269472	0.911144	FALSE
TGGT1_207910	putative manganese resistance 1 protein	0.0590673	0.846595	FALSE	-0.373493	0.742162	FALSE
TGGT1_230850	hypothetical protein	0.0591876	0.917922	FALSE	-0.0287146	0.914544	FALSE
TGGT1_273660	AP2 domain transcription factor AP2VIII-3	0.0597962	0.888725	FALSE	-0.479901	0.507556	FALSE
TGGT1_230990	hypothetical protein	0.0598583	0.897896	FALSE	-0.0882304	0.867089	FALSE
TGGT1_300310	26S proteasome regulatory subunit, S6a family AAA ATpase	0.0599151	0.914037	FALSE	-0.0939302	0.887908	FALSE
TGGT1_321450	Myb family DNA-binding domain-containing protein	0.0600213	0.913272	FALSE	-0.148807	0.844136	FALSE
TGGT1_244870A	putative quinone oxidoreductase	0.0601894	0.885684	FALSE	0.0431364	0.870565	FALSE
TGGT1_231440	LsmAD domain-containing protein	0.0603743	0.906249	FALSE	0.137675	0.563234	FALSE
TGGT1_310320	calreticulin family protein	0.0604048	0.902713	FALSE	0.0673056	0.851051	FALSE
TGGT1_238250	ribosomal protein RPL36	0.0604873	0.913072	FALSE	0.0366933	0.91004	FALSE
TGGT1_220950	hypothetical protein	0.0604934	0.894344	FALSE	-0.450379	0.000716584	FALSE
TGGT1_221460	phosphoglycerate mutase family protein	0.0607751	0.888086	FALSE	-0.0767541	0.877103	FALSE
TGGT1_309950	NLE (NUC135) domain-containing protein	0.060785	0.901953	FALSE	-0.260135	0.75159	FALSE
TGGT1_277895	ubiquitin carboxyl-terminal hydrolase	0.0610329	0.869487	FALSE	0.0762072	0.859474	FALSE
TGGT1_253950	putative protein fam50a	0.0610819	0.89142	FALSE	0.00186653	0.905622	FALSE
TGGT1_292975	hypothetical protein	0.061111	0.914751	FALSE	0.0533651	0.912506	FALSE
TGGT1_228120	hypothetical protein	0.0615607	0.906775	FALSE	-0.0829637	0.890642	FALSE
TGGT1_229290	kelch repeat-containing protein	0.0617001	0.869908	FALSE	0.0716086	0.867991	FALSE
TGGT1_318480	SWI2/SNF2-containing protein RAD5	0.0617917	0.901199	FALSE	0.0970496	0.863586	FALSE
TGGT1_247700	AP2 domain transcription factor AP2XII-4	0.0618665	0.91034	FALSE	-0.160303	0.756838	FALSE
TGGT1_320180	SAG-related sequence SRS16C	0.0621533	0.907553	FALSE	-0.0729215	0.901817	FALSE
TGGT1_266280	HEAT repeat-containing protein	0.0623788	0.902596	FALSE	0.00275719	0.915604	FALSE
TGGT1_230220	hypothetical protein	0.0623848	0.901147	FALSE	0.227123	0.827013	FALSE
TGGT1_201680	putative eukaryotic initiation factor-3 subunit 10	0.0625173	0.904747	FALSE	0.0265764	0.911906	FALSE
TGGT1_219800	putative vacuolar ATP synthase subunit b	0.0629473	0.9112	FALSE	-0.152931	0.845417	FALSE
TGGT1_234970	Tyrosine kinase-like (TKL) protein	0.0632251	0.912166	FALSE	-0.531243	0.886053	FALSE
TGGT1_216410	hypothetical protein	0.0632784	0.889009	FALSE	0.0895579	0.856068	FALSE
TGGT1_249920	putative diphthine synthase	0.0639064	0.896169	FALSE	-0.289184	0.785936	FALSE
TGGT1_313820	putative dynactin p25	0.0642308	0.909406	FALSE	-0.0678202	0.896265	FALSE
TGGT1_214250	hypothetical protein	0.0644063	0.88966	FALSE	-0.461901	0.820683	FALSE
TGGT1_312260	hypothetical protein	0.0644404	0.895805	FALSE	-0.165902	0.835495	FALSE
TGGT1_308040	ZPR1 zinc finger domain-containing protein	0.0647458	0.893528	FALSE	-0.13972	0.85669	FALSE
TGGT1_203390	CRAL/TRIO domain-containing protein	0.064869	0.889595	FALSE	0.0860459	0.823546	FALSE
TGGT1_208990	hypothetical protein	0.0654318	0.88416	FALSE	0.137235	0.812447	FALSE
TGGT1_256060	nucleosome assembly protein (nap) protein	0.0654413	0.902545	FALSE	-0.164277	0.837017	FALSE
TGGT1_286920	SWIRM domain-containing protein	0.0654479	0.9008	FALSE	-0.0198757	0.91628	FALSE
TGGT1_305590	ABC transporter transmembrane region domain-containing protein	0.0658756	0.900643	FALSE	0.35288	0.406435	FALSE
TGGT1_214780	hydrolase, NUDIX family protein	0.0659303	0.905905	FALSE	-0.0876165	0.906821	FALSE
TGGT1_208450	protease inhibitor PI2	0.0659913	0.892861	FALSE	-0.562553	3.79526e-10	FALSE
TGGT1_262720	putative eukaryotic initiation factor-1A	0.0664312	0.903954	FALSE	0.050692	0.902478	FALSE
TGGT1_246500	surp module domain-containing protein	0.0665154	0.908004	FALSE	-0.0529559	0.905858	FALSE
TGGT1_238390	hypothetical protein	0.0666502	0.895342	FALSE	0.0907005	0.87209	FALSE
TGGT1_244150	glycerate kinase	0.0666878	0.902696	FALSE	-0.182123	0.62511	FALSE
TGGT1_227390	hypothetical protein	0.0667005	0.904699	FALSE	0.118867	0.881062	FALSE
TGGT1_239800	hypothetical protein	0.0667749	0.90087	FALSE	0.142012	0.805587	FALSE
TGGT1_313070	hypothetical protein	0.0668321	0.884421	FALSE	0.179556	0.770782	FALSE
TGGT1_292920	putative heat shock protein 75	0.0668556	0.908909	FALSE	0.00894372	0.915135	FALSE
TGGT1_268260	hypothetical protein	0.0669034	0.904939	FALSE	-0.0077843	0.912803	FALSE
TGGT1_202630	ATP-dependent metallopeptidase HflB subfamily protein	0.0670761	0.904651	FALSE	0.00847551	0.917382	FALSE
TGGT1_286800	hypothetical protein	0.0671225	0.882522	FALSE	0.0512307	0.894894	FALSE
TGGT1_268650	putative chaperone clpB protein	0.0672682	0.892637	FALSE	-0.0714467	0.898756	FALSE
TGGT1_306290	DNA-directed RNA polymerase III RPC1	0.0673114	0.895148	FALSE	0.142531	0.884845	FALSE
TGGT1_203220	DEAD/DEAH box helicase domain-containing protein	0.0673201	0.914557	FALSE	-0.0722231	0.893427	FALSE
TGGT1_320750	hypothetical protein	0.0674876	0.890748	FALSE	0.3652	0.559557	FALSE
TGGT1_251590	hypothetical protein	0.0677201	0.896757	FALSE	0.0745958	0.893488	FALSE
TGGT1_236530	DUF298 domain-containing protein	0.0677692	0.899992	FALSE	-0.166164	0.852067	FALSE
TGGT1_230060	acetyltransferase, GNAT family protein	0.0679089	0.887797	FALSE	0.0847726	0.894364	FALSE
TGGT1_297745	hypothetical protein	0.0679154	0.886007	FALSE	-0.0344298	0.908348	FALSE
TGGT1_229900	hypothetical protein	0.0680732	0.888922	FALSE	-2.90465	0.78811	FALSE
TGGT1_224050	AP2 domain transcription factor AP2X-4	0.0681628	0.905733	FALSE	0.0571179	0.907764	FALSE
TGGT1_245710	putative phosphatidylinositol-4-phosphate 5-kinase	0.0683999	0.907142	FALSE	0.420055	0.710121	FALSE
TGGT1_309210	putative peroxiredoxin 6	0.0686603	0.902394	FALSE	-0.399712	0.144901	FALSE
TGGT1_223960	ubiquitin interaction motif family protein	0.0686798	0.913788	FALSE	-0.197182	0.71934	FALSE
TGGT1_239010	hypothetical protein	0.0687777	0.911617	FALSE	0.0635549	0.911782	FALSE
TGGT1_266830	Sec7 domain-containing protein	0.0689846	0.912057	FALSE	-0.0682948	0.896568	FALSE
TGGT1_226900	hypothetical protein	0.0690336	0.887349	FALSE	-0.0704375	0.899423	FALSE
TGGT1_206670	hypothetical protein	0.0698286	0.893808	FALSE	-0.0763688	0.888944	FALSE
TGGT1_248980	NudC family protein	0.0698918	0.887079	FALSE	0.213821	0.665156	FALSE
TGGT1_267060	ribosomal protein RPL14	0.0699685	0.896701	FALSE	0.207126	0.745651	FALSE
TGGT1_219600	hypothetical protein	0.0702324	0.887371	FALSE	-0.02805	0.901233	FALSE
TGGT1_314750	hypothetical protein	0.0705101	0.89704	FALSE	0.0516273	0.896814	FALSE
TGGT1_202770	RNA recognition motif-containing protein	0.0706274	0.902055	FALSE	-0.0983493	0.874172	FALSE
TGGT1_310310	WD domain, G-beta repeat-containing protein	0.0709685	0.908064	FALSE	-0.162402	0.712042	FALSE
TGGT1_248390	ribosomal protein RPL26	0.0709972	0.893908	FALSE	0.170037	0.793168	FALSE
TGGT1_229690	putative autophagy-related protein 7 atg7	0.0711371	0.881611	FALSE	-0.16842	0.798926	FALSE
TGGT1_230690	LNS2 (Lipin/Ned1/Smp2) protein	0.0712578	0.90144	FALSE	-0.222331	0.620612	FALSE
TGGT1_246120	tetratricopeptide repeat-containing protein	0.0713354	0.84353	FALSE	-0.0889829	0.860826	FALSE
TGGT1_318400	hypothetical protein	0.0713869	0.875723	FALSE	-0.0403778	0.846636	FALSE
TGGT1_300240	putative syntaxin 6 protein	0.0720336	0.897729	FALSE	0.465012	0.829111	FALSE
TGGT1_252440	peptidase c13 family protein	0.0721744	0.886145	FALSE	-0.216382	0.778181	FALSE
TGGT1_312520	tRNA dimethylallyltransferase	0.0721822	0.843877	FALSE	0.475165	0.809144	FALSE
TGGT1_290580	ATP-binding cassette G family transporter ABCG89	0.0723717	0.886122	FALSE	0.317316	0.545331	FALSE
TGGT1_298020	DEAD-family helicase	0.0727504	0.885196	FALSE	-0.00867657	0.918396	FALSE
TGGT1_225860	hypothetical protein	0.0729078	0.897581	FALSE	-0.0864366	0.897859	FALSE
TGGT1_255340	tetratricopeptide repeat-containing protein	0.0729133	0.903461	FALSE	0.0486326	0.914168	FALSE
TGGT1_217680	hypothetical protein	0.0729743	0.848815	FALSE	-0.586415	1.82945e-13	TRUE
TGGT1_220860	DEAD/DEAH box helicase	0.0735796	0.898701	FALSE	-0.0139909	0.918584	FALSE
TGGT1_225580	putative proteasome (prosome, macropain) 26S subunit, non-ATPase, 9	0.0737616	0.900991	FALSE	-0.0601691	0.901492	FALSE
TGGT1_294620	putative eukaryotic initiation factor-3, subunit 8	0.0741943	0.902004	FALSE	-0.214271	0.751151	FALSE
TGGT1_301380	elongation factor Tu GTP binding domain-containing protein	0.0742423	0.889379	FALSE	0.00398256	0.892922	FALSE
TGGT1_262990	hypothetical protein	0.0743593	0.865761	FALSE	-0.420266	0.626341	FALSE
TGGT1_214870	ribosomal protein L9, N-terminal domain-containing protein	0.0743604	0.866491	FALSE	0.0941046	0.866649	FALSE
TGGT1_320740	hypothetical protein	0.0743873	0.90734	FALSE	0.197502	0.464086	FALSE
TGGT1_290900	hydrolase, NUDIX family protein	0.07442	0.908777	FALSE	0.0949601	0.8742	FALSE
TGGT1_263650	putative pre-mRNA-processing protein 8	0.0748131	0.882595	FALSE	0.0162519	0.914905	FALSE
TGGT1_215950	hypothetical protein	0.0749482	0.900028	FALSE	0.121513	0.895128	FALSE
TGGT1_233260	putative GTP-binding protein	0.0752421	0.910934	FALSE	-0.147602	0.872061	FALSE
TGGT1_263480	sodium/hydrogen exchanger 3 protein	0.0753411	0.872753	FALSE	0.333176	0.660339	FALSE
TGGT1_205240	cleft lip and palate transmembrane protein 1 (clptm1) protein	0.0755414	0.899708	FALSE	-0.00931252	0.918946	FALSE
TGGT1_202220	hypothetical protein	0.0756255	0.842745	FALSE	-0.356144	0.671374	FALSE
TGGT1_213520	peptidase M20D, amidohydrolase	0.075885	0.880433	FALSE	0.0205056	0.918561	FALSE
TGGT1_258010	putative calcium signaling protein kinase RAD53	0.075961	0.869093	FALSE	-0.134817	0.854546	FALSE
TGGT1_290710	hypothetical protein	0.0761019	0.878452	FALSE	-0.115202	0.859369	FALSE
TGGT1_316540	IMC sub-compartment protein ISP3	0.0761846	0.910312	FALSE	-0.30083	0.658084	FALSE
TGGT1_232680	hypothetical protein	0.0764414	0.914011	FALSE	-0.309265	0.910948	FALSE
TGGT1_286440	malic enzyme	0.0765098	0.873919	FALSE	0.0759255	0.881163	FALSE
TGGT1_246178	hypothetical protein	0.0765748	0.892719	FALSE	0.0846753	0.889767	FALSE
TGGT1_240980	hypothetical protein	0.0769095	0.904376	FALSE	-0.309216	0.695434	FALSE
TGGT1_306970	thymidylate kinase	0.0772177	0.912777	FALSE	0.118064	0.648109	FALSE
TGGT1_264090	hypothetical protein	0.0772903	0.906528	FALSE	0.131289	0.770969	FALSE
TGGT1_285230	PRP38 family protein	0.0775941	0.901095	FALSE	-0.105153	0.861578	FALSE
TGGT1_203760	hypothetical protein	0.0778566	0.907522	FALSE	-0.0457484	0.907234	FALSE
TGGT1_312700	hypothetical protein	0.0779581	0.868176	FALSE	0.525929	0.570744	FALSE
TGGT1_240830	hydrolase, alpha/beta fold family protein	0.078222	0.904198	FALSE	0.239391	0.714516	FALSE
TGGT1_212850	hypothetical protein	0.0782879	0.868114	FALSE	0.419592	0.680283	FALSE
TGGT1_301270	Tyrosine kinase-like (TKL) protein	0.078577	0.884822	FALSE	0.178082	0.795718	FALSE
TGGT1_284540	ATP synthase F1, delta subunit protein	0.0789534	0.891939	FALSE	-0.0126543	0.91829	FALSE
TGGT1_243280B	Met-10+ like-protein	0.079049	0.880811	FALSE	-0.0306094	0.876186	FALSE
TGGT1_280440	putative ubiquitin conjugating enzyme E2	0.0791566	0.865248	FALSE	-0.154647	0.840971	FALSE
TGGT1_224900	putative adenylate kinase	0.0792805	0.897637	FALSE	-0.167033	0.859439	FALSE
TGGT1_221660	DEAD/DEAH box helicase domain-containing protein	0.0792863	0.902613	FALSE	0.0782829	0.915465	FALSE
TGGT1_308970	hypothetical protein	0.0794266	0.9086	FALSE	-0.440738	0.00226843	FALSE
TGGT1_227380	hypothetical protein	0.0797081	0.844865	FALSE	0.447688	0.77134	FALSE
TGGT1_307820	hypothetical protein	0.079857	0.884279	FALSE	-0.0885236	0.867401	FALSE
TGGT1_314850	hypothetical protein	0.0798603	0.868667	FALSE	0.230981	0.807842	FALSE
TGGT1_225940	hypothetical protein	0.0799028	0.900974	FALSE	-0.0688864	0.90045	FALSE
TGGT1_319930	hypothetical protein	0.0802923	0.903213	FALSE	0.233098	0.372584	FALSE
TGGT1_313280	WD domain, G-beta repeat-containing protein	0.0803042	0.881735	FALSE	-0.184591	0.754295	FALSE
TGGT1_203860	hypothetical protein	0.0804944	0.889118	FALSE	-0.0779824	0.880912	FALSE
TGGT1_246740	hypothetical protein	0.0809099	0.901009	FALSE	-0.128887	0.889617	FALSE
TGGT1_221700	hypothetical protein	0.080977	0.874924	FALSE	-0.0619132	0.881957	FALSE
TGGT1_225710	putative mitochondrial inner membrane translocase subunit TIM17	0.0810128	0.863222	FALSE	0.157182	0.852877	FALSE
TGGT1_270010	hypothetical protein	0.08103	0.907673	FALSE	-0.0601625	0.896322	FALSE
TGGT1_210960	putative replication factor C subunit 4	0.0810697	0.915893	FALSE	0.22438	0.752679	FALSE
TGGT1_298610	GYF domain-containing protein	0.0812754	0.897544	FALSE	0.119319	0.656634	FALSE
TGGT1_272670	peptidase family M3 protein	0.0814791	0.889509	FALSE	0.063042	0.899009	FALSE
TGGT1_216790	putative ATP-binding cassette sub-family E member 1	0.0814963	0.871478	FALSE	-0.204774	0.756313	FALSE
TGGT1_321680	hypothetical protein	0.081847	0.907854	FALSE	0.133527	0.744267	FALSE
TGGT1_239790	BRCA1 C Terminus (BRCT) domain-containing protein	0.0824201	0.907658	FALSE	-0.010543	0.917273	FALSE
TGGT1_221320	acetyl-CoA carboxylase ACC1	0.0827641	0.893407	FALSE	0.145268	0.549936	FALSE
TGGT1_264200	hypothetical protein	0.0828599	0.902411	FALSE	-0.160908	0.846134	FALSE
TGGT1_234190	putative serine hydroxymethyltransferase 2	0.0829286	0.897171	FALSE	-0.253968	0.638236	FALSE
TGGT1_258870B	hypothetical protein	0.0832889	0.911879	FALSE	-0.885766	0.802382	FALSE
TGGT1_239620	5'-nucleotidase, C-terminal domain-containing protein	0.0832912	0.894482	FALSE	-0.237958	0.659113	FALSE
TGGT1_246170	ARID/BRIGHT DNA binding domain-containing protein	0.0838336	0.874087	FALSE	-0.286657	0.644358	FALSE
TGGT1_254800	hypothetical protein	0.0842768	0.841507	FALSE	-0.0216048	0.847218	FALSE
TGGT1_289190	tetratricopeptide repeat-containing protein	0.0847769	0.91092	FALSE	-0.380962	0.136368	FALSE
TGGT1_294560	rhoptry kinase family protein ROP37 (incomplete catalytic triad)	0.0848448	0.901509	FALSE	0.0928856	0.880458	FALSE
TGGT1_306380	U1 zinc finger protein	0.0850476	0.906682	FALSE	0.0947626	0.815033	FALSE
TGGT1_237230	hypothetical protein	0.0854645	0.902242	FALSE	0.0906345	0.880281	FALSE
TGGT1_265410	G-protein beta WD-40 repeat containing protein	0.0855657	0.895497	FALSE	-0.0623846	0.896739	FALSE
TGGT1_211410	translation initiation factor sui1 protein	0.0855664	0.908718	FALSE	0.111226	0.882277	FALSE
TGGT1_315920	DNA-directed RNA polymerase II RPB11A	0.0856287	0.880129	FALSE	0.0362993	0.896587	FALSE
TGGT1_244310	GTP-binding protein	0.085827	0.906728	FALSE	-0.115524	0.880987	FALSE
TGGT1_230440	CHY zinc finger domain-containing protein	0.0872803	0.897988	FALSE	0.259393	0.639156	FALSE
TGGT1_297160	hypothetical protein	0.0877432	0.902276	FALSE	-0.050047	0.896682	FALSE
TGGT1_260310	ATP-binding cassette transporter ABC.B1	0.0877865	0.854095	FALSE	0.240714	0.443107	FALSE
TGGT1_209690	small nuclear ribonucleoprotein	0.0881387	0.884303	FALSE	0.16674	0.798854	FALSE
TGGT1_247670	ribulose-phosphate 3 epimerase family protein	0.0884481	0.873523	FALSE	-0.168167	0.837767	FALSE
TGGT1_242435	hypothetical protein	0.0884499	0.842789	FALSE	0.214971	0.770596	FALSE
TGGT1_256990	glycyl-tRNA synthetase	0.0887876	0.883635	FALSE	0.0617246	0.87498	FALSE
TGGT1_221210	cyclophilin	0.0888341	0.873097	FALSE	-0.17487	0.710862	FALSE
TGGT1_202960	glycine cleavage H-protein	0.0888952	0.842481	FALSE	-0.502904	0.749715	FALSE
TGGT1_204400	putative ATPase synthase subunit alpha	0.0891546	0.897115	FALSE	-0.295104	0.435783	FALSE
TGGT1_286410	hypothetical protein	0.0895191	0.874675	FALSE	0.305782	0.854321	FALSE
TGGT1_263630	hypothetical protein	0.0896541	0.903839	FALSE	0.132665	0.834383	FALSE
TGGT1_222410	hypothetical protein	0.0903648	0.904618	FALSE	0.0166436	0.918655	FALSE
TGGT1_290300	hypothetical protein	0.0903796	0.902461	FALSE	0.128551	0.866807	FALSE
TGGT1_279370	SNARE associated Golgi protein	0.0907272	0.883251	FALSE	0.161504	0.77957	FALSE
TGGT1_253040	actin-related protein ARP4A	0.0913525	0.89462	FALSE	-0.184551	0.703426	FALSE
TGGT1_222110	PUB domain-containing protein	0.0917177	0.875613	FALSE	0.157058	0.728647	FALSE
TGGT1_320460	ABC transporter transmembrane region domain-containing protein	0.0917441	0.854358	FALSE	0.21883	0.579863	FALSE
TGGT1_270510	asparaginyl-tRNA synthetase (NOB+tRNA synthase)	0.0924456	0.868911	FALSE	-0.282508	0.335728	FALSE
TGGT1_214740	hypothetical protein	0.0925373	0.899744	FALSE	-0.015585	0.899405	FALSE
TGGT1_215020	hypothetical protein	0.0925821	0.870713	FALSE	0.267959	0.814485	FALSE
TGGT1_232720	putative Lsm12	0.0926925	0.871303	FALSE	0.172819	0.698521	FALSE
TGGT1_222090	hypothetical protein	0.0928467	0.880635	FALSE	0.322934	0.721004	FALSE
TGGT1_309752	putative succinate-Coenzyme A ligase, beta subunit	0.0928732	0.823657	FALSE	0.0412426	0.900591	FALSE
TGGT1_273500	O-linked N-acetylglucosamine transferase	0.0928862	0.861612	FALSE	0.209538	0.725347	FALSE
TGGT1_263820	DEAD/DEAH box helicase domain-containing protein	0.0928894	0.877502	FALSE	0.0612567	0.889357	FALSE
TGGT1_228230	hypothetical protein	0.0930232	0.895671	FALSE	-0.0402322	0.901164	FALSE
TGGT1_250730	putative 60S ribosomal protein L7-B	0.0930954	0.865984	FALSE	0.315602	0.715236	FALSE
TGGT1_253750	PLU-1 family protein	0.0932978	0.90113	FALSE	0.0104245	0.911988	FALSE
TGGT1_306210	RNA polymerase II accessory factor CDC73	0.0933308	0.82937	FALSE	0.0696743	0.908407	FALSE
TGGT1_313410	proteasome 26S regulatory subunit	0.0936162	0.864079	FALSE	-0.288396	0.305389	FALSE
TGGT1_255680	YbaK/proline-tRNA ligase associated domain-containing protein	0.0936698	0.885869	FALSE	0.0489819	0.870028	FALSE
TGGT1_314280	AAR2 protein	0.0939945	0.855958	FALSE	-0.177317	0.780941	FALSE
TGGT1_201630B	protein phosphatase 2C domain-containing protein	0.0942017	0.871126	FALSE	-0.313561	0.788983	FALSE
TGGT1_319650	3' exoribonuclease family, domain 1 domain-containing protein	0.0942803	0.861883	FALSE	-0.141466	0.840836	FALSE
TGGT1_204160	GYF domain-containing protein	0.0944251	0.894875	FALSE	0.0132654	0.918349	FALSE
TGGT1_233520	ATP-dependent RNA helicase	0.094537	0.895516	FALSE	-0.0266505	0.911741	FALSE
TGGT1_245620	ribosomal-ubiquitin protein RPS27A	0.0946945	0.889681	FALSE	0.118234	0.890004	FALSE
TGGT1_205690	hypothetical protein	0.0949253	0.862085	FALSE	0.464475	0.65829	FALSE
TGGT1_238050	nuclease and tudor domain-containing protein	0.0953372	0.859088	FALSE	-0.267567	0.207122	FALSE
TGGT1_231040	3' exoribonuclease family, domain 1 domain-containing protein	0.0953399	0.890303	FALSE	-0.0751737	0.894186	FALSE
TGGT1_223580	mediator complex subunit MED4	0.0959166	0.894027	FALSE	0.12278	0.849621	FALSE
TGGT1_212260	Sjogren's syndrome/scleroderma autoantigen 1 (Autoantigen p27) protein	0.0965463	0.884018	FALSE	0.0984612	0.859334	FALSE
TGGT1_254030	zinc finger CDGSH-type domain-containing protein	0.0968455	0.896284	FALSE	-0.146047	0.857017	FALSE
TGGT1_210790	putative dihydroorotate dehydrogenase reveal	0.0970246	0.844822	FALSE	0.0445326	0.914207	FALSE
TGGT1_264640	bromodomain-containing protein	0.0972875	0.825134	FALSE	0.0305743	0.909565	FALSE
TGGT1_217460	glutaminyl-tRNA synthetase (GlnRS)	0.097298	0.792405	FALSE	-0.265745	0.55203	FALSE
TGGT1_232390	18S rRNA biogenesis protein RCL1 protein	0.0973947	0.885406	FALSE	0.219947	0.800916	FALSE
TGGT1_216055	hypothetical protein	0.0979786	0.862489	FALSE	0.03555	0.872925	FALSE
TGGT1_263070	CMGC kinase, CK2 family	0.0980171	0.830956	FALSE	-0.347647	0.584436	FALSE
TGGT1_230960	putative splicing factor 3b, subunit 3	0.0980555	0.876023	FALSE	-0.00500567	0.919074	FALSE
[truncated: 1,494 more rows]

## Sheet: S1.2 ERK7
GeneID (130 genes)	Gene description	Gene name	ERK7 +IAA log2FC	ERK7 +IAA FDR	Is Significant	LOPIT	Essentiality (Sidik et al.)	RNA-Seq Bradyzoites	Merozoites	Gametes	Oocysts	# TM domains	Molecular weight (kDa)	Signal peptide	P. falciparum	Essentiality	P. berghei	Essentiality
TGGT1_222350	hypothetical protein	-	-4.22233	5.08441e-07	TRUE	apical_1	-1.30605	-0.406107	-2.6	-4.9	-2.9	n/a	47.881	n/a	PF3D7_0615200	Dispensable	PBANKA_1229900	Dispensable
TGGT1_258090	hypothetical protein	-	-4.04558	2.87042e-12	TRUE	apical_1	-1.34269	-1.3062	-1.7	-3.1	-2.4	n/a	106.081	n/a	n/a	n/a	n/a	n/a
TGGT1_266630	hypothetical protein	CPH1	-3.35068	0.000111317	TRUE	apical_1	-4.16468	-0.70093	-1.7	-3.8	-2.5	n/a	67.319	n/a	PF3D7_0723100	Dispensable	PBANKA_0620600	n/a
TGGT1_226040	EF hand domain-containing protein	Cam3	-3.2292	6.28577e-05	TRUE	apical_2	-3.24947	1.26534	-1.8	-4.9	-2.8	n/a	18.983	n/a	PF3D7_1434200	Essential	n/a	n/a
TGGT1_315510	hypothetical protein	APR1	-3.10919	0.019791	TRUE	apical_1	-0.0488006	-0.798303	-1.8	-4.3	-2.8	n/a	51.663	n/a	n/a	n/a	n/a	n/a
TGGT1_239300	hypothetical protein	ICMAP1	-3.10763	0.0018271	TRUE	apical_2	-0.73848	-1.42003	-2.2	-3.2	-2.2	n/a	139.183	n/a	n/a	n/a	n/a	n/a
TGGT1_274120	hypothetical protein	-	-3.04536	4.93163e-05	TRUE	n/a	0.64144	-0.89968	-2	-3.7	-2.8	n/a	74.288	n/a	PF3D7_0213800	Dispensable	n/a	n/a
TGGT1_269330	hypothetical protein	-	-2.96736	0.0270747	TRUE	n/a	-3.15263	-0.0744833	-5.2	-8.6	-6	n/a	28.384	n/a	PF3D7_0513100	Essential	PBANKA_1112800	n/a
TGGT1_243250	myosin H	MyoH	-2.89939	0	TRUE	apical_2	-3.93545	-0.814147	-1.7	-3.2	-2.2	n/a	169.657	n/a	PF3D7_1342600	Essential	PBANKA_1355700	Essential
TGGT1_244470	hypothetical protein	RNG2	-2.84421	0.0275012	TRUE	apical_1	-4.21289	-0.216721	-3.8	-5.2	-4.1	n/a	290.402	n/a	PF3D7_1227700	Dispensable	PBANKA_0301000	Dispensable
TGGT1_246040	MIF4G domain-containing protein	-	-2.71304	9.31962e-05	TRUE	nucleus_chromatin	-3.29424	-0.98421	-1	-1.1	-1	n/a	157.105	n/a	PF3D7_0925800	Dispensable	n/a	n/a
TGGT1_315780	putative myosin regulatory light chain	MLC7	-2.47552	0	TRUE	apical_2	-0.124266	0.741848	-1.8	-4.2	-2.5	n/a	23.124	n/a	PF3D7_1030800	Dispensable	PBANKA_0514800	n/a
TGGT1_301420	hypothetical protein	SAS6-L	-2.28541	2.22045e-15	TRUE	apical_1	-1.61507	-0.667229	-2	-4.4	-3.2	n/a	29.493	n/a	PF3D7_1316400	Dispensable	PBANKA_1414900	n/a
TGGT1_262010	calmodulin CAM2	CAM2	-2.11675	0	TRUE	apical_2	-0.809333	0.2384	-2	-4.8	-3.7	n/a	15.407	n/a	PF3D7_1434200	Essential	n/a	n/a
TGGT1_246930	calmodulin CAM1	CAM1	-2.08214	1.62752e-11	TRUE	apical_2	1.09162	0.486107	-3.1	-6.2	-3.8	n/a	19.049	n/a	PF3D7_0217500	Essential	n/a	n/a
TGGT1_278780	hypothetical protein	-	-1.94937	2.44969e-05	TRUE	apical_1	-2.77086	-2.1052	-1.8	-3.7	-2.7	n/a	45.869	n/a	n/a	n/a	n/a	n/a
TGGT1_315720	Smg-4/UPF3 family protein	-	-1.86866	2.24201e-07	TRUE	nucleus_chromatin	-0.386187	-2.00507	1.2	1.3	1.4	n/a	62.256	n/a	PF3D7_1327700	Dispensable	PBANKA_1342900	n/a
TGGT1_227000	hypothetical protein	-	-1.64247	1.39779e-09	TRUE	apical_1	-3.17409	-0.826362	-3.4	-5.3	-4.4	n/a	119.492	n/a	n/a	n/a	n/a	n/a
TGGT1_311260	putative myosin light chain MLC1	MLC5	-1.45541	2.32482e-05	TRUE	apical_2	-0.325662	0.562837	-1.2	-2.1	-1.5	n/a	14.268	n/a	PF3D7_0627200	Essential	n/a	n/a
TGGT1_223790	hypothetical protein	-	-1.31931	5.52362e-06	TRUE	apical_1	-0.00160624	-0.509217	-3.8	-6.2	-4.3	n/a	110.158	n/a	PF3D7_1128900	Essential	PBANKA_0919400	Essential
TGGT1_254870	hypothetical protein	-	-1.25639	0.00123888	TRUE	nucleus_chromatin	0.640749	1.67405	-1.1	-3	-1.8	n/a	47	n/a	n/a	n/a	n/a	n/a
TGGT1_297520	proteophosphoglycan PPG1	PPG1	-1.23314	1.70717e-05	TRUE	PM_peripheral-2	-1.62091	-1.02851	-1.3	-1.2	-1.2	n/a	163.166	NN Sum: 0, NN D: .06, HMM Prob: .72	PF3D7_1227700	Dispensable	PBANKA_1442400	Dispensable
TGGT1_321480	SAG-related sequence SRS12B	-	-1.19182	0.0362758	TRUE	PM_peripheral-1	2.08724	1.45513	10.6	4	8.4	1	40.534	NN Sum: 2, NN D: .41, HMM Prob: .97	n/a	n/a	n/a	n/a
TGGT1_410610	hypothetical protein	ROPK	-1.12044	7.16267e-07	TRUE	n/a	n/a	n/a	n/a	n/a	n/a	n/a	n/a	n/a	n/a	n/a	n/a	n/a
TGGT1_266080	hypothetical protein	-	-1.04125	0.00266555	TRUE	apical_1	1.76757	0.46936	-244.7*	-244.7*	-244.7*	n/a	81.156	n/a	n/a	n/a	n/a	n/a
TGGT1_313780	hypothetical protein	-	-1.04042	0.00103965	TRUE	n/a	0.712209	-1.33625	-6.3	-14.4	-10.5	n/a	47.246	n/a	n/a	n/a	n/a	n/a
TGGT1_225690	hypothetical protein	AC7	-1.00039	8.50115e-13	TRUE	apical_1	-0.0248823	-0.864272	-2.4	-4.2	-2.9	n/a	194.252	n/a	n/a	n/a	n/a	n/a
TGGT1_209985	cAMP-dependent protein kinase	ROPK	-0.984796	3.3459e-08	TRUE	rhoptries_1	1.20164	4.15325	26.2	11.8	17.5	n/a	61.798	NN Sum: 4, NN D: .69, HMM Prob: 1	PF3D7_1436600	Essential	n/a	n/a
TGGT1_232410	PDI family protein	TrxL1	-0.948011	2.11933e-11	TRUE	tubulin_cytoskeleton	0.990726	0.279665	-1.7	-4.5	-1.7	n/a	24.909	n/a	PF3D7_0919300	Essential	PBANKA_0820200	Dispensable
TGGT1_308860	hypothetical protein	AC3	-0.941389	0	TRUE	apical_1	-0.367737	-1.66777	-3.3	-7.2	-4.2	n/a	69.756	n/a	n/a	n/a	n/a	n/a
TGGT1_229640	hypothetical protein	AC8	-0.831825	0.000144085	TRUE	apical_1	-0.103484	-0.829854	-1.4	-2.6	-1.4	n/a	135.763	n/a	n/a	n/a	n/a	n/a
TGGT1_214880	hypothetical protein	AC4	-0.799386	6.08453e-06	TRUE	apical_1	0.0120702	-0.369696	-9.2	-19.7	-10.9	n/a	98.373	n/a	n/a	n/a	n/a	n/a
TGGT1_264660	SAG-related sequence SRS44	CST1	-0.796784	1.04841e-07	TRUE	dense_granules	0.849655	2.47649	-140.8*	-140.8*	-140.8*	1	262.469	n/a	PF3D7_1033200	Dispensable	n/a	n/a
TGGT1_250820	hypothetical protein	AC2	-0.729158	1.02309e-08	TRUE	apical_1	0.496469	-1.40737	-3.1	-5.1	-2.7	n/a	120.888	n/a	n/a	n/a	n/a	n/a
TGGT1_246600	ABC1 family protein	-	-0.71232	0.00077666	TRUE	ER	-0.487872	-0.610736	-5.1	-3.7	-3.3	n/a	205.404	n/a	PF3D7_1414500	Essential	n/a	n/a
TGGT1_293190	endonuclease/exonuclease/phosphatase family protein	-	-0.6972	0.00158208	TRUE	apical_1	1.17514	-0.557577	-3.1	-7.5	-3.9	n/a	76.226	n/a	PF3D7_1111600	Essential	n/a	n/a
TGGT1_235380	hypothetical protein	TLAP3	-0.679053	0.000421325	TRUE	apical_1	1.44221	-0.3954	-2.9	-5.5	-3.7	n/a	65.183	n/a	PF3D7_0722900	Essential	n/a	n/a
TGGT1_315140	WD domain, G-beta repeat-containing protein	-	-0.671234	0.0151326	TRUE	nucleus_non-chromatin	-5.32785	-1.15184	3	2.2	3.1	n/a	155.379	n/a	n/a	n/a	n/a	n/a
TGGT1_254390	CRAL/TRIO domain-containing protein	-	-0.649764	0.0157214	TRUE	Golgi	-2.15612	-0.767317	-1.6	-1.9	-1.5	n/a	76.262	n/a	n/a	n/a	n/a	n/a
TGGT1_228190	putative eukaryotic initiation factor-3, subunit 5	-	-0.619599	0.0441992	TRUE	nucleus_non-chromatin	-5.12899	-1.84976	1.6	1.2	1.4	n/a	38.069	n/a	PF3D7_0918300	Essential	PBANKA_0819300	n/a
TGGT1_292950	hypothetical protein	AC10	-0.618125	0.00132779	TRUE	apical_1	-2.58436	0.417109	-2.2	-1.5	-2	n/a	210.872	n/a	n/a	n/a	n/a	n/a
TGGT1_220510	hypothetical protein	-	-0.61489	6.57016e-07	TRUE	apical_1	0.886649	0.591621	-2.2	-4.2	-1.8	n/a	65.806	n/a	n/a	n/a	n/a	n/a
TGGT1_224460	putative aminopeptidase n	-	0.585641	0.0288074	TRUE	PM_peripheral-2	0.30098	-2.18152	-305.8	-117.1	-230.5	n/a	108.716	NN Sum: 1, NN D: .3, HMM Prob: .86	n/a	n/a	PBANKA_1410300	Essential
TGGT1_249670	cathepsin B	-	0.585902	0.000520668	TRUE	endomembrane_vesicles	0.951903	0.613314	-5.2	-1.5	-1.9	1	62.476	NN Sum: 4, NN D: .67, HMM Prob: .97	PF3D7_0207800	Dispensable	n/a	n/a
TGGT1_214320	facilitative glucose transporter GT1	-	0.592182	0.00176175	TRUE	PM_integral	-1.0149	0.65388	2.5	1.5	2.6	12	61.687	n/a	PF3D7_0204700	Essential	PBANKA_0302500	n/a
TGGT1_236970	SWI2/SNF2-containing PHD finger protein	-	0.595997	0.0348382	TRUE	nucleus_chromatin	-1.9253	-0.653405	-1.1	-1.1	-1.1	n/a	277.893	n/a	PF3D7_0624600	Dispensable	PBANKA_1123500	Essential
TGGT1_268870	tetratricopeptide repeat-containing protein	-	0.604619	4.70344e-07	TRUE	cytosol	-1.66435	-0.837561	-2.3	-4.3	-3.4	n/a	114.005	n/a	PF3D7_0621100	Essential	PBANKA_1120100	Dispensable
TGGT1_312420	hypothetical protein	-	0.607326	1.62309e-07	TRUE	dense_granules	-1.14866	-1.49454	-4.7	-5.2	-3.7	1	117.806	NN Sum: 3, NN D: .66, HMM Prob: .98	PF3D7_0507800	Dispensable	n/a	n/a
TGGT1_231960	putative omega secalin	-	0.608354	3.97606e-08	TRUE	dense_granules	1.48433	-2.2954	-8.2	-2.7	-4.3	n/a	201.901	NN Sum: 3, NN D: .66, HMM Prob: .99	n/a	n/a	n/a	n/a
TGGT1_214440	4'-phosphopantetheinyl transferase superfamily protein	-	0.612236	0.0436362	TRUE	nucleus_chromatin	2.13765	-1.29346	-6.7	-5.3	-5.5	n/a	48.505	n/a	n/a	n/a	n/a	n/a
TGGT1_290640	putative DNA mismatch repair protein MSH6-1	-	0.62157	0.000190634	TRUE	nucleus_chromatin	-0.294286	-0.536517	-2.2	-2.5	-2.1	n/a	171.077	n/a	PF3D7_0505500	Essential	PBANKA_1105100	Essential
TGGT1_240090	putative rhoptry kinase family protein ROP34	ROP34	0.635916	3.59189e-12	TRUE	dense_granules	0.499921	-0.732699	-2.9	-4.8	-2.4	1	61.666	n/a	PF3D7_1436600	Essential	n/a	n/a
TGGT1_204310	hypothetical protein	-	0.636047	1.17213e-07	TRUE	Golgi	-3.51609	-1.35205	-1.8	-1.5	-1.3	2	242.592	n/a	n/a	n/a	n/a	n/a
TGGT1_267140	SAG-related sequence SRS38B	-	0.642358	0.0194662	TRUE	PM_peripheral-1	0.569046	-1.81564	2.8	1.1	1.4	n/a	40.967	NN Sum: 1, NN D: .26, HMM Prob: .99	n/a	n/a	n/a	n/a
TGGT1_225160	hypothetical protein	-	0.643496	2.45399e-07	TRUE	dense_granules	2.06567	0.184301	-62.8*	-62.8*	-62.8*	2	45.443	NN Sum: 3, NN D: .48, HMM Prob: .04	n/a	n/a	n/a	n/a
TGGT1_269920	phosphatidylserine decarboxylase	-	0.644916	0.000357857	TRUE	dense_granules	0.522939	-0.657965	-8.4	-14.3	-10.1	1	107.987	NN Sum: 3, NN D: .68, HMM Prob: .99	PF3D7_0927900	Essential	n/a	n/a
TGGT1_240890	6-phosphofructokinase	-	0.645941	0.000227047	TRUE	cytosol	0.60775	0.0768757	1.1	1.2	1.2	n/a	154.689	n/a	PF3D7_0915400	Essential	PBANKA_0816400	Essential
TGGT1_212980	hypothetical protein	-	0.646514	0.0343621	TRUE	ER	-2.64413	-1.03748	-3.6	-6.5	-4.3	1	75.774	n/a	PF3D7_1415300	Dispensable	n/a	n/a
TGGT1_232780	hypothetical protein	-	0.650138	6.03425e-07	TRUE	PM_peripheral-2	-1.88284	-0.948655	-2.8	-3.2	-3.5	n/a	77.671	n/a	n/a	n/a	n/a	n/a
TGGT1_216880	guanine nucleotide-binding protein	-	0.651387	0.000166351	TRUE	cytosol	-5.06737	-0.640597	3.3	2.1	2.4	n/a	35.147	n/a	PF3D7_0826700	Essential	PBANKA_0703900	n/a
TGGT1_205350	putative integral membrane protein, GNS1/SUR4 family protein	-	0.659282	0.000207921	TRUE	ER	0.2433	-1.58269	-2.7	-2.8	-2.5	7	37.793	n/a	PF3D7_0109300	Essential	PBANKA_0204300	Dispensable
TGGT1_295090	hypothetical protein	-	0.668965	0.0232117	TRUE	ER	-3.43333	-0.669741	-1.2	1	-1	4	80.424	n/a	n/a	n/a	n/a	n/a
TGGT1_227650	putative microtubule-associated protein RP/EB family	EB1	0.671373	7.21922e-05	TRUE	nucleus_non-chromatin	-0.976629	-1.15557	-4	-2.9	-3.2	n/a	45.689	n/a	PF3D7_0307300	Dispensable	PBANKA_0405600	Dispensable
TGGT1_204340	hypothetical protein	-	0.684541	8.5014e-07	TRUE	dense_granules	1.54463	0.0301267	-97.7*	-97.7*	-97.7*	1	97.093	NN Sum: 4, NN D: .58, HMM Prob: .97	n/a	n/a	n/a	n/a
TGGT1_294640	ribonucleoside-diphosphate reductase large chain	-	0.684768	1.45591e-07	TRUE	n/a	-4.78742	-1.8492	-2.1	-1.3	-1.4	n/a	98.177	n/a	PF3D7_1437200	Essential	PBANKA_0611600	Essential
TGGT1_278370	Toxoplasma gondii family A protein	-	0.692652	0.00310124	TRUE	n/a	1.17755	-0.379825	14.3*	7.7*	13.7*	1	44.939	n/a	n/a	n/a	n/a	n/a
TGGT1_254470	hypothetical protein	MYR1	0.692763	3.77468e-05	TRUE	dense_granules	0.884949	-0.73064	-33.1	-19.9	-29.2	1	80.477	n/a	n/a	n/a	n/a	n/a
TGGT1_250710	microneme protein MIC10	MIC10	0.697297	3.51746e-11	TRUE	micronemes	2.38278	-0.235195	-535.6	-657.9	-598.6	1	23.112	NN Sum: 4, NN D: .7, HMM Prob: .42	PF3D7_1468400	Dispensable	n/a	n/a
TGGT1_310440	membrane occupation and recognition nexus protein MORN1	MORN1	0.705135	0.0338849	TRUE	outlier	-4.54595	-1.89753	-1.5	-1.3	-1.5	n/a	40.889	n/a	PF3D7_1031200	Essential	PBANKA_0515200	Dispensable
TGGT1_208830	hypothetical protein	GRA16	0.708455	1.78478e-10	TRUE	dense_granules	2.27865	-1.89122	-76.6*	-76.6*	-76.6*	n/a	54.771	NN Sum: 4, NN D: .53, HMM Prob: .6	n/a	n/a	n/a	n/a
TGGT1_316250	hypothetical protein	-	0.715206	0.000256788	TRUE	dense_granules	1.15355	-0.463079	-10.8	-11	-8.7	n/a	44.748	NN Sum: 2, NN D: .55, HMM Prob: .99	n/a	n/a	n/a	n/a
TGGT1_264740	hypothetical protein	-	0.722921	3.15425e-05	TRUE	Golgi	0.826391	1.04293	-1.1	-1.4	1	1	95.952	NN Sum: 4, NN D: .71, HMM Prob: .96	n/a	n/a	n/a	n/a
TGGT1_267450	alpha-tubulin suppressor protein	-	0.724959	0.00989913	TRUE	micronemes	0.76628	-1.0139	-2.1	-3.8	-2	2	104.152	n/a	n/a	n/a	n/a	n/a
TGGT1_232830	putative vacuolar proton translocating ATPase subunit A	-	0.725318	0.0142861	TRUE	PM_integral	-3.72863	0.371115	-1	-1.3	1	6	101.076	NN Sum: 1, NN D: .42, HMM Prob: .93	PF3D7_0806800	Essential	PBANKA_1223800	n/a
TGGT1_293900	sporozoite protein with an altered thrombospondin repeat SPATR	SPATR	0.728268	3.96415e-07	TRUE	micronemes	0.0971617	-0.519208	-5.4	-11.6	-5.8	n/a	57.592	n/a	PF3D7_0212600	Essential	PBANKA_0309500	Essential
TGGT1_238950	putative fatty acyl-CoA desaturase	-	0.7559	1.8579e-09	TRUE	ER	-3.70014	-1.7825	-2	-1.2	-1.6	14	117.09	NN Sum: 3, NN D: .47, HMM Prob: 0	PF3D7_0511200	Dispensable	PBANKA_1110700	n/a
TGGT1_283540	hypothetical protein	MIC20	0.763411	0	TRUE	micronemes	1.74194	-1.5602	-214.9*	-214.9*	-214.9*	n/a	41.945	NN Sum: 4, NN D: .5, HMM Prob: .96	n/a	n/a	n/a	n/a
TGGT1_269950	hypothetical protein	-	0.79215	1.65027e-14	TRUE	dense_granules	0.437616	-2.1678	-4.6	-2.7	-3.3	n/a	104.678	NN Sum: 4, NN D: .57, HMM Prob: .99	n/a	n/a	n/a	n/a
TGGT1_212270	hypothetical protein	-	0.81392	0.00189511	TRUE	micronemes	-3.04737	0.104233	-200.8*	-200.8*	-200.8*	n/a	40.842	n/a	n/a	n/a	n/a	n/a
TGGT1_248950	carrier superfamily protein	-	0.818454	0.0377543	TRUE	mitochondrion_membranes	-3.72497	-0.395831	-1.4	-1.8	-1.4	n/a	62.946	n/a	PF3D7_1368700	Essential	PBANKA_1144600	n/a
TGGT1_208030	microneme protein MIC4	MIC4	0.823868	3.29825e-13	TRUE	micronemes	0.831495	-0.905448	-466.6*	-466.6*	-466.6*	n/a	63.02	NN Sum: 4, NN D: .54, HMM Prob: .98	n/a	n/a	n/a	n/a
TGGT1_301480	hypothetical protein	-	0.844656	0.000843951	TRUE	dense_granules	n/a	n/a	n/a	n/a	n/a	n/a	n/a	n/a	n/a	n/a	n/a	n/a
TGGT1_226020	transporter, major facilitator family protein	-	0.845868	0.044762	TRUE	micronemes	-3.52975	1.12216	-1.5	-3.2	-1.4	12	64.568	n/a	PF3D7_0529200	Dispensable	n/a	n/a
TGGT1_206510	toxolysin TLN4	TLN4	0.84726	0	TRUE	micronemes	0.505833	-0.857788	-2.7	-4.4	-2.4	n/a	246.738	n/a	n/a	n/a	n/a	n/a
TGGT1_310220	hypothetical protein	-	0.873067	0.000756476	TRUE	n/a	-1.36365	-2.66542	-2.2	-1.2	-1.5	n/a	149.82	NN Sum: 0, NN D: .12, HMM Prob: .58	n/a	n/a	n/a	n/a
TGGT1_277740	zinc finger, C3HC4 type (RING finger) domain-containing protein	-	0.878132	0.00719719	TRUE	n/a	-2.11368	-1.35133	-6.7	-3.4	-4.5	n/a	187.623	NN Sum: 0, NN D: .22, HMM Prob: .88	n/a	n/a	n/a	n/a
TGGT1_269340	hypothetical protein	-	0.890376	0.0201274	TRUE	ER	-3.34409	-0.425764	-8.4	-15.4	-9.5	1	64.859	n/a	n/a	n/a	n/a	n/a
TGGT1_320080	hypothetical protein	-	0.893095	5.51289e-08	TRUE	nucleus_chromatin	-0.523941	-1.31471	-18.9	-3.5	-5.8	n/a	170.761	NN Sum: 1, NN D: .17, HMM Prob: .97	n/a	n/a	n/a	n/a
TGGT1_218520	microneme protein MIC6	MIC6	0.897087	6.02314e-14	TRUE	micronemes	1.05243	-1.15632	-206.7*	-176.8	-206.7*	1	36.669	NN Sum: 2, NN D: .48, HMM Prob: .95	n/a	n/a	n/a	n/a
TGGT1_243200	hypothetical protein	IMC29	0.897244	1.23358e-17	TRUE	dense_granules	-3.95398	-2.19014	-4.6	-7.6	-5.4	n/a	133.446	n/a	n/a	n/a	n/a	n/a
TGGT1_281440	hypothetical protein	-	0.914702	7.3534e-10	TRUE	Golgi	-4.82045	-1.23233	-1.3	1.1	-1	1	390.389	NN Sum: 1, NN D: .1, HMM Prob: .53	n/a	n/a	n/a	n/a
TGGT1_233480	SAG-related sequence SRS29C	-	0.916973	8.6445e-09	TRUE	PM_peripheral-1	1.51496	-3.6591	-532.2	-2493.7	-2762.7*	n/a	39.119	NN Sum: 1, NN D: .33, HMM Prob: 1	n/a	n/a	n/a	n/a
TGGT1_221180	hypothetical protein	-	0.937803	2.28958e-12	TRUE	micronemes	0.927517	-1.03	-8	-14.4	-8	5	77.083	NN Sum: 4, NN D: .58, HMM Prob: .99	n/a	n/a	n/a	n/a
TGGT1_294330	EGF family domain-containing protein	AMA4	0.946565	0.000490763	TRUE	micronemes	0.488906	3.06913	8.7	4.3	8.7	2	122.81	NN Sum: 3, NN D: .48, HMM Prob: .61	n/a	n/a	n/a	n/a
TGGT1_297340	hypothetical protein	-	0.946746	0.0235591	TRUE	n/a	1.62685	1.35693	-27.1	-61.7	-35.2	n/a	126.265	n/a	n/a	n/a	n/a	n/a
TGGT1_243930	hypothetical protein	GAMA	0.951927	1.48673e-15	TRUE	micronemes	0.254321	0.0944035	1.2	-1.6	1.2	n/a	101.347	NN Sum: 4, NN D: .75, HMM Prob: 1	PF3D7_0828800	Essential	PBANKA_0701900	n/a
TGGT1_206630	hypothetical protein	-	0.953395	0.0453243	TRUE	Golgi	0.638423	-0.756615	-1.6	-1.2	-1.2	6	71.323	n/a	n/a	n/a	n/a	n/a
TGGT1_319560	microneme protein MIC3	MIC3	0.964505	6.08288e-13	TRUE	micronemes	2.36314	-0.649085	-37.8	-80.6	-52	n/a	40.527	NN Sum: 4, NN D: .63, HMM Prob: 1	n/a	n/a	n/a	n/a
TGGT1_289630	microneme protein MIC16	MIC16	0.965489	0.0117073	TRUE	micronemes	1.98131	-0.388358	-59.5*	-59.5*	-48.6	1	74.592	NN Sum: 1, NN D: .38, HMM Prob: .94	n/a	n/a	n/a	n/a
TGGT1_290700	hypothetical protein	GRA25	0.974442	0.0266505	TRUE	dense_granules	1.30683	0.171242	-105.2*	-105.2*	-105.2*	n/a	34.731	NN Sum: 4, NN D: .81, HMM Prob: 1	n/a	n/a	n/a	n/a
TGGT1_411760	actin	Actin	0.975158	7.17479e-08	TRUE	n/a	n/a	n/a	n/a	n/a	n/a	n/a	n/a	n/a	n/a	n/a	n/a	n/a
TGGT1_320630	phosphotransferase enzyme family protein	-	0.97989	7.95752e-14	TRUE	dense_granules	0.00548948	-1.07338	1.6	1.6	1.5	n/a	69.383	NN Sum: 4, NN D: .7, HMM Prob: 1	PF3D7_1401800	Essential	PBANKA_1040100	Slow
TGGT1_234380	hypothetical protein	-	1.00691	0	TRUE	micronemes	2.66032	3.17788	29.1	15.7	26.2	n/a	38.655	n/a	n/a	n/a	n/a	n/a
TGGT1_273980	hypothetical protein	-	1.00996	0.00408538	TRUE	outlier	0.864074	2.65377	2313.5	1786	2376.8	3	21.646	NN Sum: 2, NN D: .5, HMM Prob: 1	n/a	n/a	n/a	n/a
TGGT1_300220	hypothetical protein	-	1.02223	0.00474287	TRUE	rhoptries_1	-0.146526	0.559818	-45.3*	-25.5	-34.8	4	205.926	NN Sum: 4, NN D: .56, HMM Prob: .67	n/a	n/a	n/a	n/a
TGGT1_255260	apical membrane antigen AMA1	AMA1	1.03129	0	TRUE	micronemes	-2.85501	-0.0233221	-580*	-580*	-580*	1	63.02	n/a	PF3D7_1133400	Essential	n/a	n/a
TGGT1_293770	chitinase-like protein CLP1	CLP1	1.0343	9.58829e-16	TRUE	micronemes	0.701491	0.243852	-1.8	-3.4	-1.5	n/a	74.941	NN Sum: 3, NN D: .56, HMM Prob: .92	n/a	n/a	n/a	n/a
TGGT1_204130	perforin-like protein PLP1	PLP1	1.04144	2.33731e-17	TRUE	micronemes	1.12647	-0.309306	-115.4*	-115.4*	-113.1	n/a	125.505	n/a	PF3D7_0408700	Dispensable	PBANKA_0824200	Dispensable
TGGT1_261780	microneme protein MIC7	MIC7	1.05177	2.65075e-14	TRUE	micronemes	-3.80052	-0.402394	-18.2	-7.7	-11.3	1	36.339	n/a	PF3D7_1362900	Dispensable	n/a	n/a
TGGT1_290980	putative glycine C-acetyltransferase	-	1.05252	0.00283481	TRUE	ER	-0.621736	-4.44833	1.9	1.7	1.7	n/a	63.649	n/a	PF3D7_1415700	Essential	n/a	n/a
TGGT1_250955	KRUF family protein	-	1.08811	0.000117847	TRUE	dense_granules	n/a	n/a	n/a	n/a	n/a	n/a	n/a	n/a	n/a	n/a	n/a	n/a
TGGT1_313020	STAS domain-containing protein	-	1.10348	0.0112494	TRUE	PM_peripheral-2	-3.53665	-0.21931	1.1	1.7	1.7	8	122.664	n/a	n/a	n/a	n/a	n/a
TGGT1_214940	MIC2-associated protein M2AP	M2AP	1.10356	4.96957e-16	TRUE	micronemes	1.59322	-0.973271	-373.8	-399.4*	-371	n/a	34.551	NN Sum: 4, NN D: .61, HMM Prob: 1	n/a	n/a	n/a	n/a
TGGT1_267680	microneme protein MIC12	MIC12	1.11739	1.54302e-08	TRUE	micronemes	0.502532	2.8332	13	7.8	15.7	n/a	233.821	NN Sum: 4, NN D: .67, HMM Prob: .99	PF3D7_0502400	Dispensable	PBANKA_1215100	Essential
TGGT1_301480	hypothetical protein	-	1.11777	0.0129378	TRUE	dense_granules	n/a	n/a	n/a	n/a	n/a	n/a	n/a	n/a	n/a	n/a	n/a	n/a
TGGT1_235690	hypothetical protein	IMC profile	1.11822	0.00684264	TRUE	IMC	1.12433	-1.92126	-1.9	-4.2	-2.9	n/a	24.969	n/a	n/a	n/a	n/a	n/a
TGGT1_249300	hypothetical protein	-	1.12399	0.000434173	TRUE	micronemes	2.15786	-2.43349	-49.4	-23.7	-44.6	2	34.741	n/a	PF3D7_0718900	Essential	n/a	n/a
TGGT1_204050	subtilisin SUB1	SUB1	1.19816	0	TRUE	micronemes	1.21287	-3.78131	-502.9*	-502.9*	-502.9*	n/a	81.776	NN Sum: 4, NN D: .75, HMM Prob: 1	PF3D7_0507500	Essential	PBANKA_1107100	Essential
TGGT1_291890	microneme protein MIC1	MIC1	1.22156	4.71721e-13	TRUE	micronemes	-0.762457	-2.96958	-347.3	-247.9	-275.9	n/a	48.628	NN Sum: 4, NN D: .75, HMM Prob: 1	n/a	n/a	n/a	n/a
TGGT1_245490	microneme protein MIC8	MIC8	1.25001	5.65693e-12	TRUE	micronemes	-1.70662	-0.440632	-166*	-166*	-166*	1	74.646	NN Sum: 4, NN D: .77, HMM Prob: .66	n/a	n/a	n/a	n/a
TGGT1_294610	putative histone lysine methyltransferase, SET	-	1.26973	2.66183e-11	TRUE	n/a	-0.977904	-1.78414	-3	-5.7	-3.5	n/a	189.753	n/a	PF3D7_0910000	Dispensable	n/a	n/a
TGGT1_220900	hypothetical protein	-	1.2728	3.04658e-06	TRUE	PM_peripheral-2	-3.41569	-1.4787	-2.7	-5.6	-3.4	n/a	78.151	n/a	n/a	n/a	n/a	n/a
TGGT1_201780	microneme protein MIC2	MIC2	1.27332	0	TRUE	micronemes	-1.17116	-1.49418	-462.2	-744.1*	-744.1*	1	82.633	NN Sum: 3, NN D: .52, HMM Prob: .97	PF3D7_0315200	Dispensable	PBANKA_0412900	n/a
TGGT1_216460	hypothetical protein	-	1.30328	0.0458929	TRUE	Golgi	1.90784	-0.656205	-2.7	-7.8	-4.9	4	65.167	NN Sum: 3, NN D: .47, HMM Prob: .14	PF3D7_0611600	Essential	n/a	n/a
TGGT1_244440	nucleoside transporter protein	-	1.31966	0.00152593	TRUE	Golgi	1.01597	-2.10502	6.1	3.9	3.7	10	50.965	n/a	PF3D7_1347200	Essential	n/a	n/a
TGGT1_282070	hypothetical protein	-	1.3415	0.000586378	TRUE	n/a	-2.70164	-0.979384	-2.6	-4.8	-3.4	n/a	124.835	n/a	n/a	n/a	n/a	n/a
TGGT1_297120	hypothetical protein	-	1.41118	9.02707e-06	TRUE	n/a	-0.782887	-2.04518	-3.4	-5	-3.9	n/a	83.552	n/a	PF3D7_1315300	Essential	n/a	n/a
TGGT1_262710	Ctr copper transporter family protein	-	1.48972	1.43312e-06	TRUE	Golgi	-2.61596	1.00304	-2.4	-3.3	-2.8	3	40.741	n/a	PF3D7_1439000	Essential	PBANKA_1302900	n/a
TGGT1_222370	SAG-related sequence SRS13	-	1.69771	1.28373e-06	TRUE	PM_peripheral-1	-0.0737781	2.68731	-7.1	-12	-8	1	92.468	n/a	n/a	n/a	n/a	n/a
TGGT1_203820	hypothetical protein	-	2.06626	0	TRUE	nucleus_chromatin	1.38796	0.911064	-5.1	-5.9	-4.7	n/a	136.013	n/a	n/a	n/a	n/a	n/a

## Sheet: S1.3 AC9
GeneID (71 genes)	Gene description	Gene name	AC9 +IAA log2FC	AC9 +IAA FDR	Is Significant	LOPIT	Essentiality (Sidik et al.)	RNA-Seq Bradyzoites	Merozoites	Gametes	Oocysts	# TM domains	Molecular weight (kDa)	Signal peptide	P. falciparum	Essentiality	P. berghei	Essentiality
TGGT1_246040	MIF4G domain-containing protein	-	-3.82613	1.5938e-06	TRUE	nucleus_chromatin	-3.29424	-0.98421	-1	-1.1	-1	n/a	157.105	n/a	PF3D7_0925800	Dispensable	n/a	n/a
TGGT1_291880	hypothetical protein	-	-2.83352	0.00234603	TRUE	apical_1	1.77344	1.15087	-1.7	-2.9	-1.8	n/a	80.33	n/a	PF3D7_0718600	Dispensable	n/a	n/a
TGGT1_225020	hypothetical protein	CIP3	-2.65361	0.0029223	TRUE	apical_1	-2.77893	-1.62793	-1.8	-4.6	-3.1	n/a	114.399	n/a	PF3D7_1446100	Dispensable	n/a	n/a
TGGT1_258090	hypothetical protein	-	-2.62905	1.07815e-14	TRUE	apical_1	-1.34269	-1.3062	-1.7	-3.1	-2.4	n/a	106.081	n/a	n/a	n/a	n/a	n/a
TGGT1_256030	hypothetical protein	DCX	-2.58884	6.7382e-15	TRUE	apical_1	-5.02742	-1.27623	-2.1	-2.6	-2.6	n/a	29.222	n/a	PF3D7_0517800	Essential	PBANKA_1232600	n/a
TGGT1_274120	hypothetical protein	-	-2.48765	2.70865e-06	TRUE	n/a	0.64144	-0.89968	-2	-3.7	-2.8	n/a	74.288	n/a	PF3D7_0213800	Dispensable	n/a	n/a
TGGT1_266630	hypothetical protein	CPH1	-2.38749	0.00037059	TRUE	apical_1	-4.16468	-0.70093	-1.7	-3.8	-2.5	n/a	67.319	n/a	PF3D7_0723100	Dispensable	PBANKA_0620600	n/a
TGGT1_226040	EF hand domain-containing protein	Cam3	-2.38507	0.000246934	TRUE	apical_2	-3.24947	1.26534	-1.8	-4.9	-2.8	n/a	18.983	n/a	PF3D7_1434200	Essential	n/a	n/a
TGGT1_297180	hypothetical protein	-	-2.21449	1.74688e-12	TRUE	apical_1	-1.52142	-2.31604	-5.1	-6.1	-4.5	n/a	97.678	n/a	n/a	n/a	n/a	n/a
TGGT1_243250	myosin H	MyoH	-1.89689	0	TRUE	apical_2	-3.93545	-0.814147	-1.7	-3.2	-2.2	n/a	169.657	n/a	PF3D7_1342600	Essential	PBANKA_1355700	Essential
TGGT1_315780	putative myosin regulatory light chain	MLC7	-1.85199	0	TRUE	apical_2	-0.124266	0.741848	-1.8	-4.2	-2.5	n/a	23.124	n/a	PF3D7_1030800	Dispensable	PBANKA_0514800	n/a
TGGT1_222350	hypothetical protein	-	-1.83601	2.68332e-07	TRUE	apical_1	-1.30605	-0.406107	-2.6	-4.9	-2.9	n/a	47.881	n/a	PF3D7_0615200	Dispensable	PBANKA_1229900	Dispensable
TGGT1_315720	Smg-4/UPF3 family protein	-	-1.64209	1.09976e-10	TRUE	nucleus_chromatin	-0.386187	-2.00507	1.2	1.3	1.4	n/a	62.256	n/a	PF3D7_1327700	Dispensable	PBANKA_1342900	n/a
TGGT1_301420	hypothetical protein	SAS6L	-1.54824	0	TRUE	apical_1	-1.61507	-0.667229	-2	-4.4	-3.2	n/a	29.493	n/a	PF3D7_1316400	Dispensable	PBANKA_1414900	n/a
TGGT1_315510	hypothetical protein	APR1	-1.47428	9.86221e-06	TRUE	apical_1	-0.0488006	-0.798303	-1.8	-4.3	-2.8	n/a	51.663	n/a	n/a	n/a	n/a	n/a
TGGT1_262010	calmodulin CAM2	CAM2	-1.42411	0	TRUE	apical_2	-0.809333	0.2384	-2	-4.8	-3.7	n/a	15.407	n/a	PF3D7_1434200	Essential	n/a	n/a
TGGT1_246930	calmodulin CAM1	CAM1	-1.21589	1.9984e-16	TRUE	apical_2	1.09162	0.486107	-3.1	-6.2	-3.8	n/a	19.049	n/a	PF3D7_0217500	Essential	n/a	n/a
TGGT1_264660	SAG-related sequence SRS44	CST1	-1.09872	5.56237e-07	TRUE	dense_granules	0.849655	2.47649	-140.8*	-140.8*	-140.8*	1	262.469	n/a	PF3D7_1033200	Dispensable	n/a	n/a
TGGT1_311260	putative myosin light chain MLC1	MLC5	-1.07433	5.57052e-05	TRUE	apical_2	-0.325662	0.562837	-1.2	-2.1	-1.5	n/a	14.268	n/a	PF3D7_0627200	Essential	n/a	n/a
TGGT1_244470	hypothetical protein	RNG2	-0.935651	5.90831e-05	TRUE	apical_1	-4.21289	-0.216721	-3.8	-5.2	-4.1	n/a	290.402	n/a	PF3D7_1227700	Dispensable	PBANKA_0301000	Dispensable
TGGT1_259880	hypothetical protein	-	-0.766911	3.37509e-07	TRUE	cytosol	1.34449	-0.755852	-3.5	-4.3	-3.9	n/a	88.024	n/a	n/a	n/a	n/a	n/a
TGGT1_288840	hypothetical protein	GRA18	-0.75622	0.00250456	TRUE	dense_granules	1.6631	-1.14394	-26*	-26*	-26*	n/a	70.721	NN Sum: 4, NN D: .57, HMM Prob: .89	n/a	n/a	n/a	n/a
TGGT1_363940	putative transmembrane protein	-	-0.665383	0.00050565	TRUE	n/a	2.77424	n/a	n/a	n/a	n/a	n/a	n/a	n/a	n/a	n/a	n/a	n/a
TGGT1_310640	phosphorylase family protein	NUPT1	-0.658252	0.000657982	TRUE	cytosol	1.76473	-0.602146	2.6	1.3	2.1	n/a	33.042	n/a	n/a	n/a	n/a	n/a
TGGT1_254720	dense granule protein GRA8	GRA8	-0.630741	0.0137312	TRUE	dense_granules	1.55732	-2.01502	-498.7	-862.7*	-862.7*	n/a	28.628	NN Sum: 4, NN D: .9, HMM Prob: .99	n/a	n/a	n/a	n/a
TGGT1_254870	hypothetical protein	-	-0.612898	0.00648789	TRUE	nucleus_chromatin	0.640749	1.67405	-1.1	-3	-1.8	n/a	47	n/a	n/a	n/a	n/a	n/a
TGGT1_312630	putative anonymous antigen-1	GAC	-0.601095	0.0283719	TRUE	cytosol	-3.52906	-0.547371	-1	-1.9	-1	n/a	286.215	n/a	PF3D7_1361800	Essential	PBANKA_1137800	Essential
TGGT1_215775	rhoptry protein ROP8	ROP8	-0.595227	0.0148482	TRUE	rhoptries_1	1.07946	-0.569439	-2.8	-5.6	-3.6	1	65.912	NN Sum: 3, NN D: .44, HMM Prob: .93	n/a	n/a	n/a	n/a
TGGT1_289650	PEP-carboxykinase I	-	-0.593497	0.011023	TRUE	cytosol	1.90144	-0.342052	1.2	1.1	1.2	n/a	75.341	n/a	PF3D7_1342800	Essential	PBANKA_1355900	Dispensable
TGGT1_217680	hypothetical protein	GRA57	-0.586415	1.82945e-13	TRUE	dense_granules	0.986337	-0.483959	-5.3	-5.3	-4.7	n/a	246.144	n/a	n/a	n/a	n/a	n/a
TGGT1_248950	carrier superfamily protein	-	0.587968	0.0329251	TRUE	mitochondrion_membranes	-3.72497	-0.395831	-1.4	-1.8	-1.4	n/a	62.946	n/a	PF3D7_1368700	Essential	PBANKA_1144600	n/a
TGGT1_310450	putative myosin heavy chain	-	0.59426	0.0279364	TRUE	PM_peripheral-2	-1.24014	-0.612058	-2.8	-4.3	-3.5	n/a	148.061	n/a	PF3D7_0717600	Essential	n/a	n/a
TGGT1_301480	hypothetical protein	-	0.599118	0.0188146	TRUE	dense_granules	n/a	n/a	n/a	n/a	n/a	n/a	n/a	n/a	n/a	n/a	n/a	n/a
TGGT1_218240	hypothetical protein	IMC25	0.60746	0.00169793	TRUE	IMC	-2.86963	-1.12619	-4.7	-3.5	-3.9	1	132.28	NN Sum: 1, NN D: .3, HMM Prob: .96	n/a	n/a	n/a	n/a
TGGT1_235690	hypothetical protein	-	0.608885	0.0470302	TRUE	IMC	1.12433	-1.92126	-1.9	-4.2	-2.9	n/a	24.969	n/a	n/a	n/a	n/a	n/a
TGGT1_250710	microneme protein MIC10	MIC10	0.609259	5.1719e-10	TRUE	micronemes	2.38278	-0.235195	-535.6	-657.9	-598.6	1	23.112	NN Sum: 4, NN D: .7, HMM Prob: .42	PF3D7_1468400	Dispensable	n/a	n/a
TGGT1_293770	chitinase-like protein CLP1	CLP1	0.627672	1.44746e-10	TRUE	micronemes	0.701491	0.243852	-1.8	-3.4	-1.5	n/a	74.941	NN Sum: 3, NN D: .56, HMM Prob: .92	n/a	n/a	n/a	n/a
TGGT1_257470	myosin J	MyoJ	0.628501	8.77704e-05	TRUE	PM_peripheral-2	-3.01452	-0.8971	-3.1	-2.6	-2.8	n/a	273.909	n/a	PF3D7_1342600	Essential	n/a	n/a
TGGT1_264160	DEAD/DEAH box helicase domain-containing protein	-	0.654136	0.000174294	TRUE	mitochondrion_soluble	-3.95328	-0.70259	-1.5	-1.3	-1.4	n/a	120.18	n/a	PF3D7_0504400	Essential	n/a	n/a
TGGT1_281440	hypothetical protein	-	0.6601	0.00319306	TRUE	Golgi	-4.82045	-1.23233	-1.3	1.1	-1	1	390.389	NN Sum: 1, NN D: .1, HMM Prob: .53	n/a	n/a	n/a	n/a
TGGT1_255510	ankyrin repeat-containing protein	-	0.662299	0.0476029	TRUE	n/a	-4.40467	-2.19141	-1.6	-1.4	-1.3	n/a	123.046	NN Sum: 0, NN D: .19, HMM Prob: .79	PF3D7_1142700	Essential	n/a	n/a
TGGT1_297840	DNA primase, large subunit	-	0.671815	0.0191412	TRUE	n/a	-4.85659	0.268245	-1.9	-2.1	-2.1	n/a	66.164	n/a	PF3D7_0910900	Essential	PBANKA_0812000	Essential
TGGT1_311220	hypothetical protein	-	0.680235	0.00360224	TRUE	Golgi	-1.03916	0.582156	1.3	1.6	1.8	10	171.278	NN Sum: 3, NN D: .56, HMM Prob: .98	n/a	n/a	n/a	n/a
TGGT1_249300	hypothetical protein	-	0.700815	7.81964e-07	TRUE	micronemes	2.15786	-2.43349	-49.4	-23.7	-44.6	2	34.741	n/a	PF3D7_0718900	Essential	n/a	n/a
TGGT1_290980	putative glycine C-acetyltransferase	-	0.706802	0.00142438	TRUE	ER	-0.621736	-4.44833	1.9	1.7	1.7	n/a	63.649	n/a	PF3D7_1415700	Essential	n/a	n/a
TGGT1_220900	hypothetical protein	-	0.737688	0.0160167	TRUE	PM_peripheral-2	-3.41569	-1.4787	-2.7	-5.6	-3.4	n/a	78.151	n/a	n/a	n/a	n/a	n/a
TGGT1_221180	hypothetical protein	-	0.773404	8.15866e-08	TRUE	micronemes	0.927517	-1.03	-8	-14.4	-8	5	77.083	NN Sum: 4, NN D: .58, HMM Prob: .99	n/a	n/a	n/a	n/a
TGGT1_269340	hypothetical protein	-	0.786427	0.0310489	TRUE	ER	-3.34409	-0.425764	-8.4	-15.4	-9.5	1	64.859	n/a	n/a	n/a	n/a	n/a
TGGT1_243930	hypothetical protein	GAMA	0.802228	2.78934e-08	TRUE	micronemes	0.254321	0.0944035	1.2	-1.6	1.2	n/a	101.347	NN Sum: 4, NN D: .75, HMM Prob: 1	PF3D7_0828800	Essential	PBANKA_0701900	n/a
TGGT1_320080	hypothetical protein	-	0.805802	4.70262e-11	TRUE	nucleus_chromatin	-0.523941	-1.31471	-18.9	-3.5	-5.8	n/a	170.761	NN Sum: 1, NN D: .17, HMM Prob: .97	n/a	n/a	n/a	n/a
TGGT1_310220	hypothetical protein	-	0.903975	4.69931e-08	TRUE	n/a	-1.36365	-2.66542	-2.2	-1.2	-1.5	n/a	149.82	NN Sum: 0, NN D: .12, HMM Prob: .58	n/a	n/a	n/a	n/a
TGGT1_203820	hypothetical protein	-	0.913783	1.1481e-06	TRUE	nucleus_chromatin	1.38796	0.911064	-5.1	-5.9	-4.7	n/a	136.013	n/a	n/a	n/a	n/a	n/a
TGGT1_258480	hypothetical protein	-	0.933845	0.0131979	TRUE	nucleolus	0.0289704	0.562965	-1.8	-1.3	-1.3	n/a	183.665	n/a	n/a	n/a	n/a	n/a
TGGT1_238950	putative fatty acyl-CoA desaturase	-	0.934118	2.58561e-10	TRUE	ER	-3.70014	-1.7825	-2	-1.2	-1.6	14	117.09	NN Sum: 3, NN D: .47, HMM Prob: 0	PF3D7_0511200	Dispensable	PBANKA_1110700	n/a
TGGT1_312580	hypothetical protein	-	1.0227	1.82977e-05	TRUE	IMC	-0.934963	-0.627049	-4.6	-7.5	-5.3	n/a	96.685	NN Sum: 4, NN D: .64, HMM Prob: .99	n/a	n/a	n/a	n/a
TGGT1_285860	SAG-related sequence SRS20C	-	1.03316	0.0103397	TRUE	PM_peripheral-1	1.7151	-2.16439	20.1	14.5	23.9	n/a	34.674	NN Sum: 4, NN D: .58, HMM Prob: 1	n/a	n/a	n/a	n/a
TGGT1_243200	hypothetical protein	IMC29	1.04069	0	TRUE	dense_granules	-3.95398	-2.19014	-4.6	-7.6	-5.4	n/a	133.446	n/a	n/a	n/a	n/a	n/a
TGGT1_359770	SAG-related sequence protein SRS22E	-	1.11282	1.58476e-05	TRUE	n/a	n/a	n/a	n/a	n/a	n/a	n/a	n/a	n/a	n/a	n/a	n/a	n/a
TGGT1_262710	Ctr copper transporter family protein	-	1.14653	9.33709e-07	TRUE	Golgi	-2.61596	1.00304	-2.4	-3.3	-2.8	3	40.741	n/a	PF3D7_1439000	Essential	PBANKA_1302900	n/a
TGGT1_250955	KRUF family protein	-	1.15998	0.0353126	TRUE	dense_granules	n/a	n/a	n/a	n/a	n/a	n/a	n/a	n/a	n/a	n/a	n/a	n/a
TGGT1_282070	hypothetical protein	-	1.1831	0.000821307	TRUE	n/a	-2.70164	-0.979384	-2.6	-4.8	-3.4	n/a	124.835	n/a	n/a	n/a	n/a	n/a
TGGT1_294640	ribonucleoside-diphosphate reductase large chain	-	1.18747	0	TRUE	n/a	-4.78742	-1.8492	-2.1	-1.3	-1.4	n/a	98.177	n/a	PF3D7_1437200	Essential	PBANKA_0611600	Essential
TGGT1_293170	hypothetical protein	-	1.21572	0.001475	TRUE	n/a	-2.61129	-1.59992	-4.3	-5.4	-4.7	n/a	359.611	n/a	PF3D7_1447800	Dispensable	PBANKA_1311600	n/a
TGGT1_224130	hypothetical protein	-	1.23296	4.31833e-07	TRUE	n/a	1.46935	-0.343623	-2.6	-6.3	-3.6	n/a	16.631	n/a	PF3D7_1310700	Essential	n/a	n/a
TGGT1_294610	putative histone lysine methyltransferase, SET	-	1.27286	0	TRUE	n/a	-0.977904	-1.78414	-3	-5.7	-3.5	n/a	189.753	n/a	PF3D7_0910000	Dispensable	n/a	n/a
TGGT1_222370	SAG-related sequence SRS13	-	1.30559	0.00211441	TRUE	PM_peripheral-1	-0.0737781	2.68731	-7.1	-12	-8	1	92.468	n/a	n/a	n/a	n/a	n/a
TGGT1_312570	CMGC kinase, MAPK family (ERK) MAPK-1	MAPK-L1	1.35082	0.000105083	TRUE	n/a	-5.54918	-1.31466	-3.1	-1.8	-2	n/a	136.202	n/a	PF3D7_1431500	Dispensable	n/a	n/a
TGGT1_208850	SAG-related sequence SRS11	-	1.44698	2.19844e-05	TRUE	PM_peripheral-1	2.25148	-1.67536	96.2	233.1	108.1	n/a	19.441	NN Sum: 3, NN D: .62, HMM Prob: 1	n/a	n/a	n/a	n/a
TGGT1_212770	hypothetical protein	-	1.53582	0.00927252	TRUE	n/a	-1.80224	-1.75818	-2.4	-4.8	-2.9	n/a	99.777	n/a	n/a	n/a	n/a	n/a
TGGT1_285650	hypothetical protein	-	2.03269	0.0020392	TRUE	n/a	-1.7752	-1.86572	-4.9	-5.5	-5	n/a	242.053	n/a	n/a	n/a	n/a	n/a
TGGT1_264990	hypothetical protein	-	2.08028	8.24414e-05	TRUE	n/a	-0.426409	-1.96431	-3	-7.2	-3.9	n/a	29.068	n/a	PF3D7_1435200	Dispensable	n/a	n/a
